# Supplementary material for: Oriented cell divisions induce basal progenitors and regulate neural expansion across tissues and species
Source: Sci Adv. 2026 Feb 4;12(6):eadz6827. doi: 10.1126/sciadv.adz6827 (PMC12871468; doi:10.1126/sciadv.adz6827)
Supplement: Supplementary file 2 — Tables S1 and S2 [file sciadv.adz6827_tables_s1_and_s2.zip]

Archive with 2 entries (2 files):
- adz6827_table_s2.xlsx
- adz6827_table_s1.xlsx
