# Supplementary material for: Oriented cell divisions induce basal progenitors and regulate neural expansion across tissues and species
Source: Sci Adv. 2026 Feb 4;12(6):eadz6827. doi: 10.1126/sciadv.adz6827 (PMC12871468; doi:10.1126/sciadv.adz6827)
Supplement: Supplementary file 2 — Tables S1 and S2 [file sciadv.adz6827_tables_s1_and_s2.zip › adz6827_table_s2.xlsx]

## Sheet: IP-MS PAR3 in P0 retina cortex
#Benoit_20200317_UniProt_Mus_Musculus_20200323_IP_PAR3_DKO_SCAFF4, Samples Report created on 10/18/2022
										Exclusive Spectrum Count	Exclusive Spectrum Count	Exclusive Spectrum Count	Exclusive Spectrum Count	Exclusive Spectrum Count	Exclusive Spectrum Count	Exclusive Spectrum Count	Exclusive Spectrum Count	Exclusive Spectrum Count	Exclusive Spectrum Count	Exclusive Spectrum Count	Exclusive Spectrum Count	Exclusive Spectrum Count	Exclusive Spectrum Count	Exclusive Spectrum Count	Exclusive Spectrum Count
Benoit_20200317_UniProt_Mus_Musculus_20200323_IP_PAR3_DKO_SCAFF4										dHET-P0-retina	dKO-P0-retina	dHET-P0-retina-CTL-NEG	dKO-P0-retina-CTL-NEG	dHET-P0-cortex	dKO-P0-cortex	dHET-P0-cortex-CTL-NEG	dKO-P0-cortex-CTL-NEG	00-BLK before Het-R-IP	02-BLK before Homo-R-IP	04-BLK before Het-R-CTL	06-BLK before Homo-R-CTL	08-BLK before Het-C-IP	10-BLK before Homo-C-IP	12-BLK before Het-C-CTL	14-BLK before Homo-C-CTL
#	Visible?	Starred?	Identified Proteins (595/625)	Accession Number	Alternate ID	Molecular Weight	Protein Grouping Ambiguity	Taxonomy		01-Het-R-IP	03-Homo-R-IP	05-Het-R-CTL	07-Homo-R-CTL	09-Het-C-IP	11-Homo-C-IP	13-Het-C-CTL	15-Homo-C-CTL	00-BLK before Het-R-IP	02-BLK before Homo-R-IP	04-BLK before Het-R-CTL	06-BLK before Homo-R-CTL	08-BLK before Het-C-IP	10-BLK before Homo-C-IP	12-BLK before Het-C-CTL	14-BLK before Homo-C-CTL
1	true	Empty	Cluster of Myosin-10 OS=Mus musculus OX=10090 GN=Myh10 PE=1 SV=2 (MYH10_MOUSE)	MYH10_MOUSE [18]	Myh10	229 kDa	true	unknown		176	86	0	0	586	496	0	2	0	0	0	0	0	0	1	0
4	true	Empty	Cluster of Alpha-internexin OS=Mus musculus OX=10090 GN=Ina PE=1 SV=3 (AINX_MOUSE)	AINX_MOUSE [11]	Ina	55 kDa	true	unknown		60	55	1	2	91	81	0	0	0	0	0	0	0	0	0	0
2	true	Empty	Cluster of Par-3 (Partitioning defective 3) homolog (C. elegans) OS=Mus musculus OX=10090 GN=Pard3 PE=1 SV=1 (G3XA13_MOUSE)	G3XA13_MOUSE [8]	Pard3	149 kDa	true	unknown		127	128	0	0	93	75	0	0	0	0	0	0	0	0	0	0
9	true	Empty	Cluster of Dynactin subunit 1 OS=Mus musculus OX=10090 GN=Dctn1 PE=1 SV=1 (E9Q3M3_MOUSE)	E9Q3M3_MOUSE [2]	Dctn1	140 kDa	true	unknown		56	48	0	0	65	65	0	0	0	0	0	0	0	0	0	0
10	true	Empty	Cluster of Calcium/calmodulin-dependent protein kinase type II subunit gamma (Fragment) OS=Mus musculus OX=10090 GN=Camk2g PE=1 SV=1 (A0A286YCB8_MOUSE)	A0A286YCB8_MOUSE [7]	Camk2g	25 kDa	true	unknown		23	15	0	0	62	59	0	0	0	0	0	0	0	0	0	0
13	true	Empty	Cluster of Tubulin beta-5 chain OS=Mus musculus OX=10090 GN=Tubb5 PE=1 SV=1 (TBB5_MOUSE)	TBB5_MOUSE [8]	Tubb5	50 kDa	true	unknown		25	15	0	3	63	54	2	6	0	0	0	0	0	0	0	0
7	true	Empty	Cluster of Uncharacterized protein OS=Mus musculus OX=10090 GN=Hnrnpm PE=2 SV=1 (A0A1S6GWJ8_MOUSE)	A0A1S6GWJ8_MOUSE [3]	Hnrnpm	86 kDa	true	unknown		85	58	1	0	39	41	0	1	0	0	0	0	0	0	0	0
24	true	Empty	Cluster of Tpm3 protein OS=Mus musculus OX=10090 GN=Tpm3 PE=2 SV=1 (Q58E70_MOUSE)	Q58E70_MOUSE [11]	Tpm3	29 kDa	true	unknown		1	0	0	0	43	34	0	0	0	0	0	0	0	0	0	0
12	true	Empty	Cluster of Histone H2B type 3-A OS=Mus musculus OX=10090 GN=Hist3h2ba PE=1 SV=3 (H2B3A_MOUSE)	H2B3A_MOUSE [8]	Hist3h2ba	14 kDa	true	unknown		70	54	8	7	40	34	1	6	0	0	0	0	0	0	0	0
32	true	Empty	Cluster of Histone H2A (Fragment) OS=Mus musculus OX=10090 GN=Hist1h2ah PE=2 SV=1 (A0AUV1_MOUSE)	A0AUV1_MOUSE [12]	Hist1h2ah	14 kDa	true	unknown		41	21	1	8	14	16	1	0	0	0	0	0	0	0	0	0
30	true	Empty	Cluster of Unconventional myosin-Va OS=Mus musculus OX=10090 GN=Myo5a PE=1 SV=1 (D3YZ62_MOUSE)	D3YZ62_MOUSE [6]	Myo5a	212 kDa	true	unknown		0	0	0	0	44	31	0	0	0	0	0	0	0	0	0	0
42	true	Empty	Myosin light polypeptide 6 OS=Mus musculus OX=10090 GN=Myl6 PE=1 SV=1	A0A1W2P6F6_MOUSE (+3)	Myl6	17 kDa	true	unknown		14	11	0	0	32	29	0	0	0	0	0	0	0	0	0	0
17	true	Empty	Cluster of Histone H1.4 OS=Mus musculus OX=10090 GN=Hist1h1e PE=1 SV=2 (H14_MOUSE)	H14_MOUSE [4]	Hist1h1e	22 kDa	true	unknown		38	30	0	4	30	29	0	0	0	0	0	0	0	0	0	0
23	true	Empty	Cluster of Kinesin heavy chain isoform 5C OS=Mus musculus OX=10090 GN=Kif5c PE=1 SV=3 (KIF5C_MOUSE)	KIF5C_MOUSE [5]	Kif5c	109 kDa	true	unknown		17	14	0	0	32	26	0	0	0	0	0	0	0	0	0	0
28	true	Empty	Cluster of Nuclear receptor coactivator 5 OS=Mus musculus OX=10090 GN=Ncoa5 PE=1 SV=1 (NCOA5_MOUSE)	NCOA5_MOUSE [2]	Ncoa5	65 kDa	true	unknown		11	10	0	0	32	25	0	2	0	0	0	0	0	0	0	0
26	true	Empty	ATPase WRNIP1 OS=Mus musculus OX=10090 GN=Wrnip1 PE=1 SV=2	WRIP1_MOUSE	Wrnip1	72 kDa		unknown		28	25	0	0	26	24	0	0	0	0	0	0	0	0	0	0
14	true	Empty	Cluster of Uncharacterized protein OS=Mus musculus OX=10090 GN=Hnrnpu PE=2 SV=1 (Q3TXW2_MOUSE)	Q3TXW2_MOUSE [2]	Hnrnpu	88 kDa	true	unknown		48	40	0	0	24	24	0	0	0	0	0	0	0	0	0	0
31	true	Empty	60S ribosomal protein L6 OS=Mus musculus OX=10090 GN=Rpl6 PE=1 SV=3	RL6_MOUSE	Rpl6	34 kDa		unknown		32	26	0	0	23	22	0	0	0	0	0	0	0	0	0	0
18	true	Empty	Cluster of Multiple PDZ domain protein OS=Mus musculus OX=10090 GN=Mpdz PE=1 SV=1 (D3YUX2_MOUSE)	D3YUX2_MOUSE [2]	Mpdz	219 kDa	true	unknown		34	25	0	0	26	21	0	0	0	0	0	0	0	0	0	0
45	true	Empty	Histone H4 OS=Mus musculus OX=10090 GN=Hist1h4a PE=1 SV=2	H4_MOUSE	Hist1h4a	11 kDa		unknown		31	19	4	6	12	12	0	0	0	0	0	0	0	0	0	0
34	true	Empty	Cluster of Calcium/calmodulin-dependent protein kinase type II subunit alpha OS=Mus musculus OX=10090 GN=Camk2a PE=1 SV=2 (KCC2A_MOUSE)	KCC2A_MOUSE [8]	Camk2a	54 kDa	true	unknown		18	17	0	0	23	19	0	0	0	0	0	0	0	0	0	0
21	true	Empty	Cluster of Matrin-3 OS=Mus musculus OX=10090 GN=Matr3 PE=1 SV=1 (MATR3_MOUSE)	MATR3_MOUSE [6]	Matr3	95 kDa	true	unknown		24	14	0	0	14	17	0	0	0	0	0	0	0	0	0	0
51	true	Empty	Cluster of Zinc finger protein 326 OS=Mus musculus OX=10090 GN=Zfp326 PE=1 SV=1 (A0A0R4J098_MOUSE)	A0A0R4J098_MOUSE [3]	Zfp326	65 kDa	true	unknown		15	12	0	0	14	17	0	0	0	0	0	0	0	0	0	0
41	true	Empty	DEAD (Asp-Glu-Ala-Asp) box polypeptide 5 OS=Mus musculus OX=10090 GN=Ddx5 PE=2 SV=1	A1L333_MOUSE (+4)	Ddx5	69 kDa	true	unknown		28	14	1	1	15	16	1	1	0	0	0	0	0	0	0	0
49	true	Empty	Cluster of Uncharacterized protein OS=Mus musculus OX=10090 GN=Hnrnpk PE=2 SV=1 (Q3TUA1_MOUSE)	Q3TUA1_MOUSE [3]	Hnrnpk	51 kDa	true	unknown		21	11	0	0	10	16	0	0	0	0	0	0	0	0	0	0
33	true	Empty	Cluster of Polyadenylate-binding protein 1 OS=Mus musculus OX=10090 GN=Pabpc1 PE=1 SV=2 (PABP1_MOUSE)	PABP1_MOUSE [10]	Pabpc1	71 kDa	true	unknown		24	22	0	0	20	15	0	0	0	0	0	0	0	0	0	0
55	true	Empty	Cluster of Centrosomal protein of 170 kDa OS=Mus musculus OX=10090 GN=Cep170 PE=1 SV=2 (CE170_MOUSE)	CE170_MOUSE [3]	Cep170	175 kDa	true	unknown		4	2	0	0	20	15	0	0	0	0	0	0	0	0	0	0
46	true	Empty	Cluster of MCG116671 OS=Mus musculus OX=10090 GN=Gm11361 PE=3 SV=1 (A0A1Y7VKY1_MOUSE)	A0A1Y7VKY1_MOUSE [3]	Gm11361	18 kDa	true	unknown		18	16	6	5	10	7	6	2	0	0	0	0	0	0	0	0
29	true	Empty	Cluster of Ddx3x protein OS=Mus musculus OX=10090 GN=Ddx3x PE=2 SV=1 (B7ZWF1_MOUSE)	B7ZWF1_MOUSE [8]	Ddx3x	73 kDa	true	unknown		28	26	0	0	19	15	0	1	0	0	0	0	0	0	0	0
44	true	Empty	Cluster of 40S ribosomal protein S8 OS=Mus musculus OX=10090 GN=Rps8 PE=1 SV=2 (RS8_MOUSE)	RS8_MOUSE [2]	Rps8	24 kDa	true	unknown		23	23	0	3	17	15	0	0	0	0	0	0	0	0	0	0
63	true	Empty	Dynactin subunit 2 OS=Mus musculus OX=10090 GN=Dctn2 PE=1 SV=3	DCTN2_MOUSE	Dctn2	44 kDa		unknown		15	7	0	0	16	15	0	0	0	0	0	0	0	0	0	0
25	true	Empty	40S ribosomal protein S3a OS=Mus musculus OX=10090 GN=Rps3a1 PE=2 SV=1	Q3UAC2_MOUSE (+1)	Rps3a1	30 kDa		unknown		21	20	0	0	10	15	0	0	0	0	0	0	0	0	0	0
37	true	Empty	60S ribosomal protein L4 OS=Mus musculus OX=10090 GN=Rpl4 PE=1 SV=3	RL4_MOUSE	Rpl4	47 kDa		unknown		26	19	0	0	12	14	0	0	0	0	0	0	0	0	0	0
36	true	Empty	Cluster of Uncharacterized protein OS=Mus musculus OX=10090 GN=Hnrnpa3 PE=2 SV=1 (Q3UZG3_MOUSE)	Q3UZG3_MOUSE [4]	Hnrnpa3	40 kDa	true	unknown		26	19	0	0	18	13	0	0	0	0	0	0	0	0	0	0
67	true	Empty	Cluster of Ribosomal protein L7A OS=Mus musculus OX=10090 GN=Rpl7a PE=2 SV=1 (Q5EBG5_MOUSE)	Q5EBG5_MOUSE [5]	Rpl7a	30 kDa	true	unknown		17	21	0	0	17	13	0	0	0	0	0	0	0	0	0	0
40	true	Empty	Cluster of 14-3-3 protein theta (Fragment) OS=Mus musculus OX=10090 GN=Ywhaq PE=1 SV=1 (F6VW30_MOUSE)	F6VW30_MOUSE [6]	Ywhaq	34 kDa	true	unknown		21	19	0	0	16	13	0	0	0	0	0	0	0	0	0	0
39	true	Empty	Cluster of RNA-binding motif protein, X chromosome OS=Mus musculus OX=10090 GN=Rbmx PE=1 SV=1 (RBMX_MOUSE)	RBMX_MOUSE [3]	Rbmx	42 kDa	true	unknown		18	10	0	0	14	13	0	0	0	0	0	0	0	0	0	0
146	true	Empty	MCG5400 OS=Mus musculus OX=10090 GN=Myl12a PE=1 SV=1	Q6ZWQ9_MOUSE	Myl12a	20 kDa		unknown		1	0	0	0	12	13	0	0	0	0	0	0	0	0	0	0
20	true	Empty	Cluster of IgG3 (Fragment) OS=Mus musculus OX=10090 GN=IGHG3 PE=4 SV=1 (A0A4E9FT70_MOUSE)	A0A4E9FT70_MOUSE [2]	IGHG3	41 kDa	true	unknown		18	14	13	17	15	14	17	18	0	0	0	0	0	0	0	0
68	true	Empty	Cluster of 40S ribosomal protein S11 OS=Mus musculus OX=10090 GN=Rps11 PE=1 SV=1 (A0A1B0GRR3_MOUSE)	A0A1B0GRR3_MOUSE [2]	Rps11	15 kDa	true	unknown		21	16	0	0	11	13	0	0	0	0	0	0	0	0	0	0
3	true	Empty	Cluster of Keratin, type II cytoskeletal 5 OS=Mus musculus OX=10090 GN=Krt5 PE=1 SV=1 (K2C5_MOUSE)	K2C5_MOUSE [25]	Krt5	62 kDa	true	unknown		52	13	17	80	10	55	14	10	0	0	0	0	0	0	0	0
59	true	Empty	Ribosomal protein OS=Mus musculus OX=10090 GN=Rpl10a PE=2 SV=1	Q3U561_MOUSE	Rpl10a	25 kDa		unknown		17	11	0	0	11	13	0	0	0	0	0	0	0	0	0	0
19	true	Empty	Arginine and glutamate-rich protein 1 OS=Mus musculus OX=10090 GN=Arglu1 PE=1 SV=2	ARGL1_MOUSE	Arglu1	33 kDa	true	unknown		16	13	8	9	16	10	10	11	0	0	0	0	0	0	0	0
90	true	Empty	Cluster of ELAV-like protein OS=Mus musculus OX=10090 GN=Elavl4 PE=2 SV=1 (Q80XH9_MOUSE)	Q80XH9_MOUSE [4]	Elavl4	45 kDa	true	unknown		7	2	0	0	17	12	0	0	0	0	0	0	0	0	0	0
108	true	Empty	LIM and calponin homology domains-containing protein 1 OS=Mus musculus OX=10090 GN=Limch1 PE=1 SV=1	D3YU22_MOUSE (+1)	Limch1	120 kDa		unknown		0	0	0	0	17	12	0	0	0	0	0	0	0	0	0	0
79	true	Empty	Rpl23a protein (Fragment) OS=Mus musculus OX=10090 GN=Rpl23a PE=2 SV=1	Q4V9X9_MOUSE (+1)	Rpl23a	18 kDa		unknown		14	11	0	0	14	12	0	1	0	0	0	0	0	0	0	0
78	true	Empty	40S ribosomal protein S16 OS=Mus musculus OX=10090 GN=Rps16 PE=1 SV=4	RS16_MOUSE	Rps16	16 kDa		unknown		13	12	0	3	7	6	0	0	0	0	0	0	0	0	0	0
58	true	Empty	Cluster of Heterogeneous nuclear ribonucleoprotein H OS=Mus musculus OX=10090 GN=Hnrnph1 PE=1 SV=1 (Q8C2Q7_MOUSE)	Q8C2Q7_MOUSE [2]	Hnrnph1	51 kDa	true	unknown		19	11	0	0	7	12	0	0	0	0	0	0	0	0	0	0
54	true	Empty	Uncharacterized protein OS=Mus musculus OX=10090 GN=Rpl3 PE=2 SV=1	Q3T9U9_MOUSE (+3)	Rpl3	46 kDa	true	unknown		18	13	0	0	14	11	0	0	0	0	0	0	0	0	0	0
27	true	Empty	MCG126735 OS=Mus musculus OX=10090 GN=Zscan25 PE=1 SV=1	B2RX31_MOUSE-DECOY (+1)	MCG126735 OS=Mus musculus OX=10090 GN=Zscan25 PE=1 SV=1	?		unknown		11	12	10	12	13	12	9	12	0	0	0	0	0	0	0	0
72	true	Empty	Heterogeneous nuclear ribonucleoproteins C1/C2 OS=Mus musculus OX=10090 GN=Hnrnpc PE=1 SV=1	HNRPC_MOUSE (+1)	Hnrnpc	34 kDa		unknown		21	9	0	0	12	11	0	0	0	0	0	0	0	0	0	0
52	true	Empty	Uncharacterized protein OS=Mus musculus OX=10090 GN=Rpl7 PE=2 SV=1	Q3UBI6_MOUSE (+1)	Rpl7	31 kDa		unknown		16	10	0	0	6	11	0	0	0	0	0	0	0	0	0	0
120	true	Empty	Cluster of Unconventional myosin-Ib OS=Mus musculus OX=10090 GN=Myo1b PE=1 SV=3 (MYO1B_MOUSE)	MYO1B_MOUSE [3]	Myo1b	129 kDa	true	unknown		1	1	0	0	16	10	0	0	0	0	0	0	0	0	0	0
62	true	Empty	Cluster of Alpha-centractin OS=Mus musculus OX=10090 GN=Actr1a PE=1 SV=1 (ACTZ_MOUSE)	ACTZ_MOUSE [2]	Actr1a	43 kDa	true	unknown		10	7	0	0	14	10	0	0	0	0	0	0	0	0	0	0
22	true	Empty	Cluster of ATP-dependent RNA helicase A OS=Mus musculus OX=10090 GN=Dhx9 PE=1 SV=1 (E9QNN1_MOUSE)	E9QNN1_MOUSE [2]	Dhx9	150 kDa	true	unknown		30	20	0	0	13	10	0	0	0	0	0	0	0	0	0	0
155	true	Empty	Tripartite motif-containing protein 3 OS=Mus musculus OX=10090 GN=Trim3 PE=1 SV=1	Q3TDT0_MOUSE	Trim3	78 kDa		unknown		1	1	0	0	13	10	0	0	0	0	0	0	0	0	0	0
84	true	Empty	Cytospin-A OS=Mus musculus OX=10090 GN=Specc1l PE=1 SV=1	A0A0R4J0J8_MOUSE (+1)	Specc1l	127 kDa		unknown		0	0	0	0	10	10	0	0	0	0	0	0	0	0	0	0
111	true	Empty	Cluster of Uncharacterized protein OS=Mus musculus OX=10090 GN=Hnrnpr PE=2 SV=1 (Q3U8W9_MOUSE)	Q3U8W9_MOUSE [7]	Hnrnpr	71 kDa	true	unknown		6	7	0	0	7	10	0	0	0	0	0	0	0	0	0	0
56	true	Empty	40S ribosomal protein S6 OS=Mus musculus OX=10090 PE=2 SV=1	Q3TL53_MOUSE (+1)	RPS6	29 kDa		unknown		21	14	0	2	11	9	0	0	0	0	0	0	0	0	0	0
86	true	Empty	60S ribosomal protein L26 OS=Mus musculus OX=10090 GN=Rpl26 PE=1 SV=1	RL26_MOUSE	Rpl26	17 kDa	true	unknown		9	11	0	0	10	9	0	0	0	0	0	0	0	0	0	0
125	true	Empty	MAGUK p55 subfamily member 5 OS=Mus musculus OX=10090 GN=Mpp5 PE=1 SV=1	MPP5_MOUSE	Mpp5	77 kDa		unknown		8	3	0	0	10	9	0	0	0	0	0	0	0	0	0	0
73	true	Empty	40S ribosomal protein S4 OS=Mus musculus OX=10090 GN=Rps4x PE=2 SV=1	Q545F8_MOUSE (+1)	Rps4x	28 kDa		unknown		18	16	0	1	11	8	0	0	0	0	0	0	0	0	0	0
93	true	Empty	TRASH domain-containing protein OS=Mus musculus OX=10090 GN=Rpl24 PE=2 SV=1	Q3UW40_MOUSE (+1)	Rpl24	18 kDa		unknown		12	13	0	0	11	8	0	0	0	0	0	0	0	0	0	0
85	true	Empty	Ribosomal protein L15 OS=Mus musculus OX=10090 GN=Rpl15 PE=2 SV=1	Q3U7D2_MOUSE (+1)	Rpl15	24 kDa		unknown		15	15	0	0	10	8	0	1	0	0	0	0	0	0	0	0
83	true	Empty	Cluster of Sorbin and SH3 domain-containing protein 2 OS=Mus musculus OX=10090 GN=Sorbs2 PE=1 SV=1 (B7ZWM6_MOUSE)	B7ZWM6_MOUSE [5]	Sorbs2	134 kDa	true	unknown		0	0	0	0	10	8	0	0	0	0	0	0	0	0	0	0
8	true	Empty	Cluster of Microtubule-associated protein 1B OS=Mus musculus OX=10090 GN=Map1b PE=1 SV=2 (MAP1B_MOUSE)	MAP1B_MOUSE [2]	Map1b	270 kDa	true	unknown		13	9	0	0	53	51	1	14	0	0	0	0	0	0	0	0
75	true	Empty	40S ribosomal protein S9 OS=Mus musculus OX=10090 GN=Rps9 PE=1 SV=3	RS9_MOUSE	Rps9	23 kDa		unknown		12	15	0	0	9	8	0	0	0	0	0	0	0	0	0	0
153	true	Empty	Dihydropyrimidinase-related protein 2 OS=Mus musculus OX=10090 GN=Dpysl2 PE=1 SV=2	DPYL2_MOUSE	Dpysl2	62 kDa	true	unknown		4	3	0	0	9	8	0	0	0	0	0	0	0	0	0	0
71	true	Empty	Cluster of Y box protein 2 OS=Mus musculus OX=10090 GN=Ybx2 PE=1 SV=1 (B2RUF0_MOUSE)	B2RUF0_MOUSE [6]	Ybx2	38 kDa	true	unknown		6	4	0	0	7	8	0	0	0	0	0	0	0	0	0	0
48	true	Empty	60S ribosomal protein L13 OS=Mus musculus OX=10090 GN=Rpl13 PE=1 SV=3	RL13_MOUSE	Rpl13	24 kDa		unknown		22	15	0	0	13	7	0	0	0	0	0	0	0	0	0	0
152	true	Empty	Cluster of Non-muscle alpha-actinin 4 OS=Mus musculus OX=10090 GN=Actn4 PE=2 SV=1 (Q1A602_MOUSE)	Q1A602_MOUSE [3]	Actn4	105 kDa	true	unknown		0	0	0	0	12	7	0	0	0	0	0	0	0	0	0	0
88	true	Empty	Shootin-1 OS=Mus musculus OX=10090 GN=Shtn1 PE=1 SV=1	SHOT1_MOUSE	Shtn1	71 kDa		unknown		4	4	0	0	11	7	0	0	0	0	0	0	0	0	0	0
142	true	Empty	WD_REPEATS_REGION domain-containing protein OS=Mus musculus OX=10090 GN=Strn4 PE=2 SV=1	Q3U3S0_MOUSE (+1)	Strn4	81 kDa		unknown		3	1	0	0	10	7	0	0	0	0	0	0	0	0	0	0
135	true	Empty	MCG3574 OS=Mus musculus OX=10090 GN=Rps20 PE=1 SV=1	Q5BLK2_MOUSE	Rps20	13 kDa		unknown		8	8	0	3	4	4	0	0	0	0	0	0	0	0	0	0
114	true	Empty	60S ribosomal protein L34 OS=Mus musculus OX=10090 GN=Rpl34 PE=1 SV=2	RL34_MOUSE	Rpl34	13 kDa		unknown		10	8	0	0	9	7	0	0	0	0	0	0	0	0	0	0
94	true	Empty	60S ribosomal protein L8 OS=Mus musculus OX=10090 GN=Rpl8 PE=1 SV=2	RL8_MOUSE	Rpl8	28 kDa		unknown		13	12	0	0	8	7	0	0	0	0	0	0	0	0	0	0
112	true	Empty	40S ribosomal protein S25 OS=Mus musculus OX=10090 GN=Rps25 PE=1 SV=1	A0A1L1SQA8_MOUSE (+1)	Rps25	10 kDa		unknown		6	8	3	6	8	6	1	5	0	0	0	0	0	0	0	0
16	true	Empty	Cluster of Uncharacterized protein OS=Mus musculus OX=10090 GN=Actb PE=2 SV=1 (Q3UBP6_MOUSE)	Q3UBP6_MOUSE [7]	Actb	42 kDa	true	unknown		16	7	0	3	46	36	0	0	0	0	0	0	0	0	0	0
92	true	Empty	Probable ATP-dependent RNA helicase DDX17 OS=Mus musculus OX=10090 GN=Ddx17 PE=1 SV=1	DDX17_MOUSE (+1)	Ddx17	72 kDa	true	unknown		10	10	0	0	8	7	0	0	0	0	0	0	0	0	0	0
35	true	Empty	Serine/arginine repetitive matrix protein 2 OS=Mus musculus OX=10090 GN=Srrm2 PE=1 SV=3	SRRM2_MOUSE	Srrm2	295 kDa		unknown		13	7	0	2	6	6	0	0	0	0	0	0	0	0	0	0
147	true	Empty	Dynactin subunit 4 OS=Mus musculus OX=10090 GN=Dctn4 PE=1 SV=1	DCTN4_MOUSE (+1)	Dctn4	53 kDa		unknown		3	3	0	0	8	7	0	0	0	0	0	0	0	0	0	0
213	true	Empty	Coronin-1C OS=Mus musculus OX=10090 GN=Coro1c PE=1 SV=2	COR1C_MOUSE (+2)	Coro1c	53 kDa		unknown		0	0	0	0	8	7	0	0	0	0	0	0	0	0	0	0
77	true	Empty	Cluster of S5 DRBM domain-containing protein OS=Mus musculus OX=10090 GN=Rps2 PE=2 SV=1 (Q3TL20_MOUSE)	Q3TL20_MOUSE [2]	Rps2	31 kDa	true	unknown		15	13	0	0	7	7	0	0	0	0	0	0	0	0	0	0
141	true	Empty	60S ribosomal protein L18 OS=Mus musculus OX=10090 GN=Rpl18 PE=1 SV=1	A0A1B0GSS8_MOUSE	Rpl18	18 kDa		unknown		11	11	0	0	7	7	0	0	0	0	0	0	0	0	0	0
15	true	Empty	Cluster of MAb 44B1 heavy chain OS=Mus musculus OX=10090 GN=HC PE=2 SV=1 (A0A0E4B366_MOUSE)	A0A0E4B366_MOUSE [28]	HC	52 kDa	true	unknown		9	7	6	8	15	21	13	14	0	0	0	0	0	0	0	0
191	true	Empty	Calmodulin-1 OS=Mus musculus OX=10090 GN=Calm1 PE=1 SV=1	CALM1_MOUSE (+1)	Calm1	17 kDa		unknown		2	0	0	0	7	7	0	0	0	0	0	0	0	0	0	0
118	true	Empty	Hist1h1b protein (Fragment) OS=Mus musculus OX=10090 GN=Hist1h1b PE=2 SV=1	Q1WWK3_MOUSE	Hist1h1b	22 kDa	true	unknown		9	4	0	0	5	7	0	0	0	0	0	0	0	0	0	0
164	true	Empty	F-actin-capping protein subunit beta OS=Mus musculus OX=10090 GN=Capzb PE=1 SV=1	A2AMW0_MOUSE (+3)	Capzb	29 kDa		unknown		1	1	0	0	4	7	0	0	0	0	0	0	0	0	0	0
80	true	Empty	Ribosomal protein L19 OS=Mus musculus OX=10090 GN=Rpl19 PE=1 SV=1	A2A547_MOUSE (+1)	Rpl19	23 kDa		unknown		16	15	0	0	10	6	0	0	0	0	0	0	0	0	0	0
103	true	Empty	Uncharacterized protein OS=Mus musculus OX=10090 GN=Rbm39 PE=2 SV=1	Q3U313_MOUSE (+1)	Rbm39	59 kDa	true	unknown		9	6	3	5	4	2	1	2	0	0	0	0	0	0	0	0
87	true	Empty	60S ribosomal protein L30 OS=Mus musculus OX=10090 GN=Rpl30 PE=1 SV=2	RL30_MOUSE	Rpl30	13 kDa		unknown		10	8	0	0	9	6	0	0	0	0	0	0	0	0	0	0
11	true	Empty	Cluster of Partitioning defective 3 homolog B OS=Mus musculus OX=10090 GN=Pard3b PE=1 SV=2 (PAR3L_MOUSE)	PAR3L_MOUSE [2]	Pard3b	133 kDa	true	unknown		61	63	0	0	7	6	0	0	0	0	0	0	0	0	0	0
101	true	Empty	RNA-binding protein 14 OS=Mus musculus OX=10090 GN=Rbm14 PE=1 SV=1	RBM14_MOUSE	Rbm14	69 kDa		unknown		12	17	0	0	6	6	0	0	0	0	0	0	0	0	0	0
168	true	Empty	40S ribosomal protein S13 OS=Mus musculus OX=10090 GN=Rps13 PE=1 SV=2	RS13_MOUSE	Rps13	17 kDa		unknown		8	6	0	2	4	4	0	1	0	0	0	0	0	0	0	0
61	true	Empty	Cluster of Uncharacterized protein OS=Mus musculus OX=10090 GN=Hspa8 PE=2 SV=1 (Q3TZJ3_MOUSE)	Q3TZJ3_MOUSE [6]	Hspa8	71 kDa	true	unknown		7	6	0	3	12	10	0	2	0	0	0	0	0	0	0	0
136	true	Empty	Histone H3.2 OS=Mus musculus OX=10090 GN=Hist2h3c1 PE=1 SV=1	A0A1W2P768_MOUSE (+2)	Hist2h3c1	20 kDa		unknown		7	6	0	4	6	4	0	0	0	0	0	0	0	0	0	0
105	true	Empty	Ribosomal protein L28 OS=Mus musculus OX=10090 GN=Rpl28 PE=2 SV=1	Q5M9N5_MOUSE (+1)	Rpl28	16 kDa		unknown		13	12	0	0	6	6	0	0	0	0	0	0	0	0	0	0
60	true	Empty	Cluster of Tubulin alpha-1B chain OS=Mus musculus OX=10090 GN=Tuba1b PE=1 SV=2 (TBA1B_MOUSE)	TBA1B_MOUSE [5]	Tuba1b	50 kDa	true	unknown		6	6	0	2	21	16	0	0	0	0	0	0	0	0	0	0
100	true	Empty	Ribosomal_L14e domain-containing protein OS=Mus musculus OX=10090 GN=Rpl14 PE=2 SV=1	Q9CWK0_MOUSE	Rpl14	26 kDa		unknown		6	6	0	1	3	3	1	0	0	0	0	0	0	0	0	0
162	true	Empty	60S ribosomal protein L35 OS=Mus musculus OX=10090 GN=Rpl35 PE=1 SV=1	RL35_MOUSE	Rpl35	15 kDa	true	unknown		6	6	0	3	5	5	0	0	0	0	0	0	0	0	0	0
124	true	Empty	Pre-mRNA-splicing factor ATP-dependent RNA helicase DHX15 OS=Mus musculus OX=10090 GN=Dhx15 PE=1 SV=2	DHX15_MOUSE (+2)	Dhx15	91 kDa		unknown		7	8	0	0	6	6	0	0	0	0	0	0	0	0	0	0
82	true	Empty	Cluster of Solute carrier family 12 member 1 OS=Mus musculus OX=10090 GN=Slc12a1 PE=1 SV=1 (A2AQ51_MOUSE-DECOY)	A2AQ51_MOUSE-DECOY [3]	Cluster of Solute carrier family 12 member 1 OS=Mus musculus OX=10090 GN=Slc12a1 PE=1 SV=1 (A2AQ51_MOUSE-DECOY)	?	true	unknown		6	6	6	7	7	5	5	7	0	0	0	0	0	0	0	0
178	true	Empty	Serine/threonine-protein phosphatase PGAM5, mitochondrial OS=Mus musculus OX=10090 GN=Pgam5 PE=1 SV=1	PGAM5_MOUSE	Pgam5	32 kDa		unknown		3	4	0	0	6	6	0	0	0	0	0	0	0	0	0	0
190	true	Empty	Uncharacterized protein OS=Mus musculus OX=10090 GN=Rpl31 PE=2 SV=1	Q9CY93_MOUSE (+1)	Rpl31	14 kDa		unknown		5	3	0	0	6	6	0	0	0	0	0	0	0	0	0	0
180	true	Empty	Spectrin alpha chain, non-erythrocytic 1 OS=Mus musculus OX=10090 GN=Sptan1 PE=1 SV=1	A3KGU5_MOUSE (+6)	Sptan1	283 kDa		unknown		0	0	0	0	6	6	0	0	0	0	0	0	0	0	0	0
81	true	Empty	HnRNP-associated with lethal yellow, isoform CRA_f OS=Mus musculus OX=10090 GN=Raly PE=2 SV=1	Q3U3F6_MOUSE	Raly	31 kDa		unknown		13	11	0	0	5	6	0	0	0	0	0	0	0	0	0	0
144	true	Empty	Cluster of 60S ribosomal protein L29 OS=Mus musculus OX=10090 GN=Rpl29 PE=1 SV=2 (RL29_MOUSE)	RL29_MOUSE [2]	Rpl29	18 kDa	true	unknown		8	6	0	0	5	6	0	0	0	0	0	0	0	0	0	0
133	true	Empty	Cluster of Kinesin light chain 1 OS=Mus musculus OX=10090 GN=Klc1 PE=1 SV=1 (E9Q7C9_MOUSE)	E9Q7C9_MOUSE [4]	Klc1	64 kDa	true	unknown		4	2	0	0	5	6	0	0	0	0	0	0	0	0	0	0
117	true	Empty	H1 histone family, member X OS=Mus musculus OX=10090 GN=H1fx PE=1 SV=1	Q80ZM5_MOUSE	H1fx	20 kDa		unknown		10	8	0	0	4	6	0	0	0	0	0	0	0	0	0	0
187	true	Empty	Myosin light chain 6B OS=Mus musculus OX=10090 GN=Myl6b PE=1 SV=1	MYL6B_MOUSE	Myl6b	23 kDa	true	unknown		0	0	0	0	8	5	0	0	0	0	0	0	0	0	0	0
171	true	Empty	ELAV-like protein 1 OS=Mus musculus OX=10090 GN=Elavl1 PE=1 SV=2	ELAV1_MOUSE (+4)	Elavl1	36 kDa		unknown		7	5	0	0	3	1	0	1	0	0	0	0	0	0	0	0
97	true	Empty	60S ribosomal protein L27a OS=Mus musculus OX=10090 GN=Rpl27a PE=1 SV=5	RL27A_MOUSE	Rpl27a	17 kDa		unknown		13	8	0	1	7	5	0	0	0	0	0	0	0	0	0	0
74	true	Empty	MCG124046 OS=Mus musculus OX=10090 GN=Prss1 PE=1 SV=1	Q9Z1R9_MOUSE	Prss1	26 kDa	true	unknown		6	5	0	2	5	6	2	2	0	0	0	0	0	0	0	0
110	true	Empty	KH type-2 domain-containing protein OS=Mus musculus OX=10090 GN=Rps3 PE=2 SV=1	Q3UCL7_MOUSE	Rps3	27 kDa		unknown		6	5	0	2	4	5	0	0	0	0	0	0	0	0	0	0
119	true	Empty	Ubiquitin-40S ribosomal protein S27a OS=Mus musculus OX=10090 GN=Rps27a PE=1 SV=2	RS27A_MOUSE	Rps27a	18 kDa		unknown		6	5	0	2	5	6	0	0	0	0	0	0	0	0	0	0
121	true	Empty	Rpl11 protein OS=Mus musculus OX=10090 GN=Rpl11 PE=2 SV=1	Q8VC94_MOUSE (+1)	Rpl11	19 kDa	true	unknown		5	5	2	4	4	5	0	3	0	0	0	0	0	0	0	0
91	true	Empty	60S ribosomal protein L27 OS=Mus musculus OX=10090 GN=Rpl27 PE=1 SV=2	RL27_MOUSE	Rpl27	16 kDa		unknown		11	7	0	0	7	5	0	0	0	0	0	0	0	0	0	0
96	true	Empty	60S ribosomal protein L18a OS=Mus musculus OX=10090 GN=Rpl18a PE=2 SV=1	Q3THJ0_MOUSE	Rpl18a	21 kDa		unknown		8	8	0	0	6	5	0	0	0	0	0	0	0	0	0	0
69	true	Empty	Coiled-coil domain-containing protein 137 OS=Mus musculus OX=10090 GN=Ccdc137 PE=2 SV=1	CC137_MOUSE	Ccdc137	33 kDa		unknown		3	5	2	3	4	8	1	4	0	0	0	0	0	0	0	0
140	true	Empty	E030002O03Rik protein (Fragment) OS=Mus musculus OX=10090 GN=Olfm5 PE=2 SV=1	Q80Y62_MOUSE-DECOY (+1)	E030002O03Rik protein (Fragment) OS=Mus musculus OX=10090 GN=Olfm5 PE=2 SV=1	?		unknown		2	5	4	1	3	3	0	4	0	0	0	0	0	0	0	0
5	true	Empty	Cluster of Keratin, type I cytoskeletal 10 OS=Mus musculus OX=10090 GN=Krt10 PE=1 SV=1 (A2A513_MOUSE)	A2A513_MOUSE [17]	Krt10	57 kDa	true	unknown		37	4	5	65	4	47	4	4	0	0	0	0	0	0	0	0
175	true	Empty	Cluster of Myo18a protein OS=Mus musculus OX=10090 GN=Myo18a PE=1 SV=1 (B2RRE2_MOUSE)	B2RRE2_MOUSE [5]	Myo18a	232 kDa	true	unknown		0	0	0	0	6	5	0	0	0	0	0	0	0	0	0	0
57	true	Empty	Keratin, type II cytoskeletal 1 OS=Mus musculus OX=10090 GN=Krt1 PE=1 SV=4	K2C1_MOUSE	Krt1	66 kDa	true	unknown		7	4	4	11	4	5	4	6	0	0	0	0	0	0	0	0
127	true	Empty	Cluster of Interleukin enhancer-binding factor 3 OS=Mus musculus OX=10090 GN=Ilf3 PE=1 SV=2 (ILF3_MOUSE)	ILF3_MOUSE [4]	Ilf3	96 kDa	true	unknown		7	4	0	0	5	5	0	0	0	0	0	0	0	0	0	0
38	true	Empty	Cluster of Uncharacterized protein OS=Mus musculus OX=10090 PE=2 SV=1 (I6L9E1_MOUSE)	I6L9E1_MOUSE [9]	Cluster of Uncharacterized protein OS=Mus musculus OX=10090 PE=2 SV=1 (I6L9E1_MOUSE)	26 kDa	true	unknown		6	4	3	5	17	14	7	9	0	0	0	0	0	0	0	0
123	true	Empty	Cluster of Protein transport protein Sec16A OS=Mus musculus OX=10090 GN=Sec16a PE=1 SV=1 (SC16A_MOUSE)	SC16A_MOUSE [2]	Sec16a	254 kDa	true	unknown		2	3	0	0	5	5	0	0	0	0	0	0	0	0	0	0
137	true	Empty	Uncharacterized protein OS=Mus musculus OX=10090 GN=Rpl35a PE=2 SV=1	Q8BQV7_MOUSE (+2)	Rpl35a	13 kDa		unknown		7	6	0	0	4	5	0	0	0	0	0	0	0	0	0	0
126	true	Empty	Nucleophosmin OS=Mus musculus OX=10090 GN=Npm1 PE=1 SV=1	NPM_MOUSE (+2)	Npm1	33 kDa		unknown		8	5	0	0	3	5	0	0	0	0	0	0	0	0	0	0
43	true	Empty	Heterogeneous nuclear ribonucleoprotein L (Fragment) OS=Mus musculus OX=10090 GN=Hnrnpl PE=1 SV=1	G5E924_MOUSE	Hnrnpl	67 kDa		unknown		16	11	0	0	8	4	0	0	0	0	0	0	0	0	0	0
198	true	Empty	Actin-binding LIM protein 1 OS=Mus musculus OX=10090 GN=Ablim1 PE=1 SV=1	E9Q9C1_MOUSE (+1)	Ablim1	84 kDa		unknown		0	0	0	0	8	4	0	0	0	0	0	0	0	0	0	0
169	true	Empty	Sorbin and SH3 domain-containing protein 1 OS=Mus musculus OX=10090 GN=Sorbs1 PE=1 SV=1	A0A286YCI8_MOUSE (+1)	Sorbs1	143 kDa		unknown		0	0	0	0	7	4	0	0	0	0	0	0	0	0	0	0
65	true	Empty	Microtubule-associated protein 1A OS=Mus musculus OX=10090 GN=Map1a PE=1 SV=1	A2ARP8_MOUSE	Map1a	326 kDa	true	unknown		0	0	0	0	6	4	0	0	0	0	0	0	0	0	0	0
99	true	Empty	Cluster of 60S ribosomal protein L10 (Fragment) OS=Mus musculus OX=10090 GN=Rpl10 PE=1 SV=1 (I7HLV2_MOUSE)	I7HLV2_MOUSE [4]	Rpl10	23 kDa	true	unknown		12	9	0	0	5	4	0	0	0	0	0	0	0	0	0	0
106	true	Empty	60S ribosomal protein L21 OS=Mus musculus OX=10090 GN=Rpl21 PE=1 SV=1	Q9CQM8_MOUSE (+1)	Rpl21	19 kDa		unknown		16	5	0	0	3	4	0	0	0	0	0	0	0	0	0	0
261	true	Empty	Double-stranded RNA-binding protein Staufen homolog 2 OS=Mus musculus OX=10090 GN=Stau2 PE=1 SV=1	D3Z6D2_MOUSE (+2)	Stau2	56 kDa		unknown		1	1	0	0	3	4	0	0	0	0	0	0	0	0	0	0
181	true	Empty	MKIAA0654 protein (Fragment) OS=Mus musculus OX=10090 GN=Ppfia3 PE=2 SV=1	C7G3P1_MOUSE	Ppfia3	139 kDa	true	unknown		0	0	0	0	3	4	0	0	0	0	0	0	0	0	0	0
64	true	Empty	Uncharacterized protein OS=Mus musculus OX=10090 GN=Ncl PE=2 SV=1	Q3TL52_MOUSE	Ncl	77 kDa		unknown		28	16	0	0	2	4	0	0	0	0	0	0	0	0	0	0
195	true	Empty	Heterochromatin protein 1-binding protein 3 OS=Mus musculus OX=10090 GN=Hp1bp3 PE=1 SV=1	HP1B3_MOUSE (+2)	Hp1bp3	61 kDa		unknown		4	3	0	0	2	4	0	0	0	0	0	0	0	0	0	0
211	true	Empty	Rpl37a protein OS=Mus musculus OX=10090 GN=Rpl37a PE=2 SV=1	Q5M9N6_MOUSE	Rpl37a	9 kDa		unknown		6	2	0	0	2	4	0	0	0	0	0	0	0	0	0	0
210	true	Empty	Histone H1.1 OS=Mus musculus OX=10090 GN=Hist1h1a PE=1 SV=2	H11_MOUSE	Hist1h1a	22 kDa	true	unknown		2	1	0	0	0	4	0	0	0	0	0	0	0	0	0	0
156	true	Empty	Elongation factor 1-alpha OS=Mus musculus OX=10090 GN=Eef1a1 PE=2 SV=1	Q3UA81_MOUSE	Eef1a1	50 kDa		unknown		3	4	1	2	7	4	1	2	0	0	0	0	0	0	0	0
179	true	Empty	MCG113838 OS=Mus musculus OX=10090 GN=Rpl36a-ps1 PE=3 SV=1	A0A2I3BPG9_MOUSE (+1)	Rpl36a-ps1	12 kDa		unknown		5	6	0	0	6	3	0	0	0	0	0	0	0	0	0	0
245	true	Empty	Kinesin-like protein OS=Mus musculus OX=10090 GN=Kif2a PE=1 SV=1	E0CZ72_MOUSE (+2)	Kif2a	84 kDa	true	unknown		1	0	0	0	6	3	0	0	0	0	0	0	0	0	0	0
159	true	Empty	Uncharacterized protein OS=Mus musculus OX=10090 GN=Rps23 PE=2 SV=1	Q9CWI9_MOUSE (+2)	Rps23	16 kDa		unknown		8	3	0	0	5	3	0	0	0	0	0	0	0	0	0	0
95	true	Empty	Caprin-1 OS=Mus musculus OX=10090 GN=Caprin1 PE=1 SV=2	CAPR1_MOUSE	Caprin1	78 kDa		unknown		3	1	0	0	5	3	0	0	0	0	0	0	0	0	0	0
201	true	Empty	Cluster of Ankyrin-2 OS=Mus musculus OX=10090 GN=Ank2 PE=1 SV=3 (S4R2R5_MOUSE)	S4R2R5_MOUSE [2]	Ank2	426 kDa	true	unknown		0	0	0	0	5	3	0	0	0	0	0	0	0	0	0	0
170	true	Empty	40S ribosomal protein S24 OS=Mus musculus OX=10090 GN=Rps24 PE=1 SV=1	A0A286YEB7_MOUSE (+5)	Rps24	14 kDa		unknown		5	6	0	0	4	3	0	0	0	0	0	0	0	0	0	0
219	true	Empty	Histone H1.0 OS=Mus musculus OX=10090 GN=H1f0 PE=2 SV=4	H10_MOUSE (+2)	H1f0	21 kDa		unknown		5	4	0	0	4	3	0	0	0	0	0	0	0	0	0	0
89	true	Empty	Cluster of Putative RNA-binding protein Luc7-like 2 OS=Mus musculus OX=10090 GN=Luc7l2 PE=1 SV=1 (LC7L2_MOUSE)	LC7L2_MOUSE [2]	Luc7l2	47 kDa	true	unknown		4	3	0	4	2	0	0	0	0	0	0	0	0	0	0	0
204	true	Empty	EPM2A-interacting protein 1 OS=Mus musculus OX=10090 GN=Epm2aip1 PE=1 SV=1	EPMIP_MOUSE	Epm2aip1	70 kDa		unknown		3	1	0	0	4	3	0	0	0	0	0	0	0	0	0	0
192	true	Empty	MCG17902, isoform CRA_e OS=Mus musculus OX=10090 GN=Srsf7 PE=1 SV=1	A0A3Q4L335_MOUSE (+3)	Srsf7	25 kDa		unknown		4	3	0	1	4	4	0	0	0	0	0	0	0	0	0	0
188	true	Empty	Spectrin beta chain, non-erythrocytic 1 OS=Mus musculus OX=10090 GN=Sptbn1 PE=1 SV=2	SPTB2_MOUSE	Sptbn1	274 kDa		unknown		0	0	0	0	4	3	0	0	0	0	0	0	0	0	0	0
184	true	Empty	Uncharacterized protein OS=Mus musculus OX=10090 GN=Fbl PE=2 SV=1	Q3UJS2_MOUSE	Fbl	34 kDa		unknown		8	8	0	0	3	3	0	0	0	0	0	0	0	0	0	0
122	true	Empty	Phosphodiesterase (Fragment) OS=Mus musculus OX=10090 GN=Pde4d PE=1 SV=1	F6QFD1_MOUSE	Pde4d	86 kDa		unknown		4	3	2	2	1	3	1	1	0	0	0	0	0	0	0	0
149	true	Empty	Cluster of Core histone macro-H2A.1 OS=Mus musculus OX=10090 GN=H2afy PE=1 SV=3 (H2AY_MOUSE)	H2AY_MOUSE [3]	H2afy	40 kDa	true	unknown		6	4	0	0	3	3	0	0	0	0	0	0	0	0	0	0
172	true	Empty	Dynactin subunit 3 OS=Mus musculus OX=10090 GN=Dctn3 PE=1 SV=2	DCTN3_MOUSE	Dctn3	21 kDa	true	unknown		5	2	0	0	3	3	0	0	0	0	0	0	0	0	0	0
278	true	Empty	Nuclear valosin-containing protein-like OS=Mus musculus OX=10090 GN=Nvl PE=1 SV=1	NVL_MOUSE	Nvl	94 kDa		unknown		1	1	0	0	3	3	0	0	0	0	0	0	0	0	0	0
216	true	Empty	Protein SOGA1 OS=Mus musculus OX=10090 GN=Soga1 PE=1 SV=1	A2ACV6_MOUSE	Soga1	183 kDa		unknown		1	0	0	0	3	3	0	0	0	0	0	0	0	0	0	0
244	true	Empty	Cluster of Protein lin-7 homolog C OS=Mus musculus OX=10090 GN=Lin7c PE=1 SV=2 (LIN7C_MOUSE)	LIN7C_MOUSE [4]	Lin7c	22 kDa	true	unknown		0	0	0	0	3	3	0	0	0	0	0	0	0	0	0	0
226	true	Empty	Interleukin enhancer-binding factor 2 OS=Mus musculus OX=10090 GN=Ilf2 PE=1 SV=1	ILF2_MOUSE (+1)	Ilf2	43 kDa		unknown		5	4	0	0	2	3	0	0	0	0	0	0	0	0	0	0
218	true	Empty	Endoplasmic reticulum chaperone BiP OS=Mus musculus OX=10090 GN=Hspa5 PE=1 SV=3	BIP_MOUSE (+5)	Hspa5	72 kDa	true	unknown		0	1	0	0	2	3	0	0	0	0	0	0	0	0	0	0
217	true	Empty	60S ribosomal protein L32 OS=Mus musculus OX=10090 GN=Rpl32 PE=1 SV=2	RL32_MOUSE	Rpl32	16 kDa		unknown		4	3	0	0	0	3	0	0	0	0	0	0	0	0	0	0
115	true	Empty	Cluster of KH domain-containing, RNA-binding, signal transduction-associated protein 1 OS=Mus musculus OX=10090 GN=Khdrbs1 PE=1 SV=2 (KHDR1_MOUSE)	KHDR1_MOUSE [2]	Khdrbs1	48 kDa	true	unknown		5	4	0	0	6	2	0	0	0	0	0	0	0	0	0	0
310	true	Empty	Coronin-2B OS=Mus musculus OX=10090 GN=Coro2b PE=1 SV=2	COR2B_MOUSE	Coro2b	55 kDa		unknown		0	0	0	0	6	2	0	0	0	0	0	0	0	0	0	0
177	true	Empty	Pre-mRNA-processing factor 19 OS=Mus musculus OX=10090 GN=Prpf19 PE=1 SV=1	PRP19_MOUSE	Prpf19	55 kDa		unknown		5	3	0	0	4	2	0	0	0	0	0	0	0	0	0	0
220	true	Empty	Dihydropyrimidinase-related protein 3 OS=Mus musculus OX=10090 GN=Dpysl3 PE=1 SV=1	E9PWE8_MOUSE	Dpysl3	74 kDa	true	unknown		1	2	0	0	4	2	0	0	0	0	0	0	0	0	0	0
225	true	Empty	Actin-binding LIM protein 3 OS=Mus musculus OX=10090 GN=Ablim3 PE=1 SV=2	ABLM3_MOUSE	Ablim3	78 kDa		unknown		0	0	0	0	4	2	0	0	0	0	0	0	0	0	0	0
255	true	Empty	Cluster of Protein phosphatase 1, regulatory subunit 9A OS=Mus musculus OX=10090 GN=Ppp1r9a PE=1 SV=1 (H3BJD0_MOUSE)	H3BJD0_MOUSE [3]	Ppp1r9a	110 kDa	true	unknown		0	0	0	0	4	2	0	0	0	0	0	0	0	0	0	0
66	true	Empty	Bcl-2-associated transcription factor 1 OS=Mus musculus OX=10090 GN=Bclaf1 PE=1 SV=2	BCLF1_MOUSE (+1)	Bclaf1	106 kDa	true	unknown		11	7	0	0	3	2	0	0	0	0	0	0	0	0	0	0
138	true	Empty	Cluster of SAP domain-containing protein OS=Mus musculus OX=10090 GN=Sf3b2 PE=2 SV=1 (Q3UBH2_MOUSE)	Q3UBH2_MOUSE [2]	Sf3b2	98 kDa	true	unknown		9	6	0	0	3	2	0	0	0	0	0	0	0	0	0	0
246	true	Empty	Nuclear RNA export factor 1 OS=Mus musculus OX=10090 GN=Nxf1 PE=1 SV=3	NXF1_MOUSE (+1)	Nxf1	70 kDa		unknown		2	6	0	0	3	2	0	0	0	0	0	0	0	0	0	0
215	true	Empty	Serine/arginine-rich-splicing factor 1 OS=Mus musculus OX=10090 GN=Srsf1 PE=1 SV=1	H7BX95_MOUSE (+1)	Srsf1	28 kDa		unknown		4	3	0	0	3	2	0	0	0	0	0	0	0	0	0	0
139	true	Empty	ADP-ribosylation factor-like protein 6-interacting protein 4 OS=Mus musculus OX=10090 GN=Arl6ip4 PE=1 SV=1	AR6P4_MOUSE	Arl6ip4	26 kDa		unknown		3	1	0	0	3	2	0	0	0	0	0	0	0	0	0	0
129	true	Empty	Heterogeneous nuclear ribonucleoprotein F OS=Mus musculus OX=10090 GN=Hnrnpf PE=1 SV=3	HNRPF_MOUSE	Hnrnpf	46 kDa	true	unknown		9	6	0	0	2	2	0	0	0	0	0	0	0	0	0	0
193	true	Empty	BTB/POZ domain-containing protein 17 OS=Mus musculus OX=10090 GN=Btbd17 PE=1 SV=1	BTBDH_MOUSE	Btbd17	53 kDa		unknown		7	5	0	0	2	2	0	0	0	0	0	0	0	0	0	0
109	true	Empty	60S ribosomal protein L13a OS=Mus musculus OX=10090 GN=Rpl13a PE=1 SV=4	RL13A_MOUSE	Rpl13a	23 kDa		unknown		4	5	0	0	2	2	0	0	0	0	0	0	0	0	0	0
208	true	Empty	40S ribosomal protein S15a (Fragment) OS=Mus musculus OX=10090 GN=Rps15a PE=1 SV=1	F8WJ41_MOUSE (+1)	Rps15a	12 kDa		unknown		5	4	0	0	2	2	0	0	0	0	0	0	0	0	0	0
6	true	Empty	Cluster of Myosin light chain 3 (Fragment) OS=Mus musculus OX=10090 GN=Myl3 PE=1 SV=1 (A0A0G2JDW2_MOUSE)	A0A0G2JDW2_MOUSE [3]	Myl3	20 kDa	true	unknown		5	2	3	1	6	4	4	1	0	0	0	0	0	0	0	0
161	true	Empty	Cluster of Myelin expression factor 2 OS=Mus musculus OX=10090 GN=Myef2 PE=1 SV=1 (MYEF2_MOUSE)	MYEF2_MOUSE [4]	Myef2	63 kDa	true	unknown		3	4	0	0	2	2	0	0	0	0	0	0	0	0	0	0
196	true	Empty	Uncharacterized protein OS=Mus musculus OX=10090 GN=Rpl12 PE=2 SV=1	Q3TIQ2_MOUSE	Rpl12	18 kDa		unknown		5	2	0	2	2	3	0	0	0	0	0	0	0	0	0	0
167	true	Empty	Cluster of Keratin 78 OS=Mus musculus OX=10090 GN=Krt78 PE=1 SV=1 (E9Q0F0_MOUSE)	E9Q0F0_MOUSE [2]	Krt78	112 kDa	true	unknown		4	2	1	6	2	4	2	2	0	0	0	0	0	0	0	0
209	true	Empty	Enhancer of rudimentary homolog OS=Mus musculus OX=10090 GN=Erh PE=1 SV=1	G3UW85_MOUSE	Erh	14 kDa		unknown		6	3	0	0	2	2	0	0	0	0	0	0	0	0	0	0
284	true	Empty	60S ribosomal protein L18 (Fragment) OS=Mus musculus OX=10090 GN=Rpl18 PE=1 SV=1	A0A1B0GRZ3_MOUSE	Rpl18	6 kDa		unknown		4	3	0	0	2	2	0	0	0	0	0	0	0	0	0	0
185	true	Empty	40S ribosomal protein S5 OS=Mus musculus OX=10090 GN=Rps5 PE=1 SV=1	Q91V55_MOUSE	Rps5	23 kDa		unknown		4	2	0	4	2	2	1	2	0	0	0	0	0	0	0	0
186	true	Empty	Zinc finger C2HC domain-containing protein 1A OS=Mus musculus OX=10090 GN=Zc2hc1a PE=1 SV=1	ZC21A_MOUSE	Zc2hc1a	35 kDa		unknown		2	3	0	0	2	2	0	0	0	0	0	0	0	0	0	0
279	true	Empty	Regulator of nonsense transcripts 1 OS=Mus musculus OX=10090 GN=Upf1 PE=1 SV=2	RENT1_MOUSE	Upf1	124 kDa		unknown		2	2	0	0	2	2	0	0	0	0	0	0	0	0	0	0
281	true	Empty	Periphilin 1, isoform CRA_a OS=Mus musculus OX=10090 GN=Pphln1 PE=1 SV=1	G3X959_MOUSE (+1)	Pphln1	44 kDa		unknown		2	2	0	0	2	2	0	0	0	0	0	0	0	0	0	0
157	true	Empty	MCG140784 OS=Mus musculus OX=10090 GN=Try10 PE=1 SV=1	Q792Z1_MOUSE	Try10	26 kDa		unknown		3	2	3	4	4	2	3	4	0	0	0	0	0	0	0	0
212	true	Empty	Cluster of ATP synthase subunit alpha OS=Mus musculus OX=10090 GN=Atp5a1 PE=1 SV=1 (D3Z6F5_MOUSE)	D3Z6F5_MOUSE [2]	Atp5a1	55 kDa	true	unknown		3	2	0	1	4	2	0	0	0	0	0	0	0	0	0	0
173	true	Empty	Non-POU domain-containing octamer-binding protein OS=Mus musculus OX=10090 GN=Nono PE=1 SV=3	NONO_MOUSE (+4)	Nono	55 kDa	true	unknown		1	2	0	0	2	2	0	0	0	0	0	0	0	0	0	0
287	true	Empty	Amidohydro-rel domain-containing protein (Fragment) OS=Mus musculus OX=10090 GN=Crmp1 PE=2 SV=1	Q3TXY0_MOUSE	Crmp1	70 kDa	true	unknown		0	0	0	0	2	2	0	0	0	0	0	0	0	0	0	0
316	true	Empty	Pterin-mimicking anti-idiotope heavy chain variable region (Fragment) OS=Mus musculus OX=10090 PE=4 SV=1	Q920E7_MOUSE	Pterin-mimicking anti-idiotope heavy chain variable region (Fragment) OS=Mus musculus OX=10090 PE=4 SV=1	13 kDa		unknown		0	0	0	0	2	2	0	0	0	0	0	0	0	0	0	0
231	true	Empty	Putative oxidoreductase GLYR1 OS=Mus musculus OX=10090 GN=Glyr1 PE=1 SV=1	D3YYT1_MOUSE (+1)	Glyr1	60 kDa		unknown		3	2	0	0	1	2	0	0	0	0	0	0	0	0	0	0
304	true	Empty	RIKEN cDNA 2410002F23 gene OS=Mus musculus OX=10090 GN=2410002F23Rik PE=1 SV=1	Q3TE80_MOUSE	2410002F23Rik	32 kDa		unknown		2	2	0	0	1	2	0	0	0	0	0	0	0	0	0	0
143	true	Empty	Ribosome-binding protein 1 OS=Mus musculus OX=10090 GN=Rrbp1 PE=1 SV=1	A2AVJ7_MOUSE (+1)	Rrbp1	158 kDa		unknown		2	2	0	0	6	4	0	2	0	0	0	0	0	0	0	0
163	true	Empty	Cluster of RIKEN cDNA 9530053A07 gene OS=Mus musculus OX=10090 GN=9530053A07Rik PE=1 SV=1 (E9PVG8_MOUSE)	E9PVG8_MOUSE [3]	9530053A07Rik	280 kDa	true	unknown		2	2	0	2	2	3	0	1	0	0	0	0	0	0	0	0
174	true	Empty	HBS1-like protein [Mus musculus] OS=Rhizoctonia solani OX=456999 GN=RSOLAG22IIIB_02332 PE=4 SV=1	A0A0K6GEE8_9AGAM	RSOLAG22IIIB_02332	68 kDa		unknown		2	2	0	2	3	2	2	2	0	0	0	0	0	0	0	0
242	true	Empty	S10_plectin domain-containing protein OS=Mus musculus OX=10090 GN=Rps10 PE=2 SV=1	Q3U9P0_MOUSE	Rps10	19 kDa		unknown		2	2	0	2	2	2	0	2	0	0	0	0	0	0	0	0
249	true	Empty	MKIAA0248 protein (Fragment) OS=Mus musculus OX=10090 GN=Gbf1 PE=1 SV=1	Q6A099_MOUSE	Gbf1	200 kDa		unknown		0	1	0	0	1	2	0	0	0	0	0	0	0	0	0	0
313	true	Empty	Serum albumin OS=Mus musculus OX=10090 GN=Alb PE=1 SV=3	ALBU_MOUSE (+1)	Alb	69 kDa		unknown		3	0	0	0	1	2	0	0	0	0	0	0	0	0	0	0
275	true	Empty	Protein SREK1IP1 OS=Mus musculus OX=10090 GN=Srek1ip1 PE=1 SV=1	SR1IP_MOUSE	Srek1ip1	18 kDa		unknown		2	2	0	1	0	0	0	0	0	0	0	0	0	0	0	0
221	true	Empty	Microtubule-actin cross-linking factor 1 OS=Mus musculus OX=10090 GN=Macf1 PE=1 SV=1	A0A0A0MQA6_MOUSE	Macf1	608 kDa		unknown		0	0	0	0	1	2	0	0	0	0	0	0	0	0	0	0
269	true	Empty	Protein SOGA3 OS=Mus musculus OX=10090 GN=Soga3 PE=1 SV=2	SOGA3_MOUSE	Soga3	103 kDa	true	unknown		0	0	0	0	1	2	0	0	0	0	0	0	0	0	0	0
346	true	Empty	Nestin OS=Mus musculus OX=10090 GN=Nes PE=1 SV=1	NEST_MOUSE	Nes	207 kDa		unknown		0	0	0	0	1	2	0	0	0	0	0	0	0	0	0	0
295	true	Empty	40S ribosomal protein S30 OS=Mus musculus OX=10090 GN=Fau PE=1 SV=1	A0A494B9Z0_MOUSE (+6)	Fau	7 kDa		unknown		2	2	0	2	2	2	0	0	0	0	0	0	0	0	0	0
354	true	Empty	Proline-rich 36 OS=Mus musculus OX=10090 GN=Prr36 PE=1 SV=1	E9PV26_MOUSE (+1)	Prr36	111 kDa		unknown		0	0	0	0	1	2	0	0	0	0	0	0	0	0	0	0
223	true	Empty	60S ribosomal protein L38 OS=Mus musculus OX=10090 GN=Rpl38 PE=1 SV=3	RL38_MOUSE	Rpl38	8 kDa		unknown		2	2	1	2	2	3	0	2	0	0	0	0	0	0	0	0
250	true	Empty	Heterogeneous nuclear ribonucleoprotein D, isoform CRA_a OS=Mus musculus OX=10090 GN=Hnrnpd PE=1 SV=1	G3X9W0_MOUSE (+1)	Hnrnpd	36 kDa	true	unknown		2	2	1	1	2	2	0	0	0	0	0	0	0	0	0	0
252	true	Empty	Immunoglobulin lambda variable 3 (Fragment) OS=Mus musculus OX=10090 GN=Iglv3 PE=4 SV=1	A0A0B4J1K5_MOUSE	Iglv3	13 kDa		unknown		2	2	2	0	2	2	0	2	0	0	0	0	0	0	0	0
362	true	Empty	Uncharacterized protein OS=Mus musculus OX=10090 GN=Dclk1 PE=2 SV=1	Q3UGP0_MOUSE (+4)	Dclk1	40 kDa	true	unknown		0	0	0	0	1	2	0	0	0	0	0	0	0	0	0	0
128	true	Empty	Cluster of Scaffold attachment factor B1 OS=Mus musculus OX=10090 GN=Safb PE=1 SV=1 (S4R1M2_MOUSE)	S4R1M2_MOUSE [3]	Safb	105 kDa	true	unknown		5	4	0	0	0	2	0	0	0	0	0	0	0	0	0	0
243	true	Empty	Cluster of ADP/ATP translocase 2 OS=Mus musculus OX=10090 GN=Slc25a5 PE=1 SV=3 (ADT2_MOUSE)	ADT2_MOUSE [2]	Slc25a5	33 kDa	true	unknown		1	2	0	0	5	2	0	2	0	0	0	0	0	0	0	0
248	true	Empty	RNA-binding protein EWS OS=Mus musculus OX=10090 GN=Ewsr1 PE=1 SV=2	EWS_MOUSE (+4)	Ewsr1	68 kDa		unknown		1	3	0	0	0	2	0	0	0	0	0	0	0	0	0	0
315	true	Empty	Trifunctional purine biosynthetic protein adenosine-3 OS=Mus musculus OX=10090 GN=Gart PE=1 SV=3	PUR2_MOUSE-DECOY (+1)	Trifunctional purine biosynthetic protein adenosine-3 OS=Mus musculus OX=10090 GN=Gart PE=1 SV=3	?		unknown		0	1	0	0	0	2	0	0	0	0	0	0	0	0	0	0
356	true	Empty	Zinc finger and BTB domain-containing 12 OS=Mus musculus OX=10090 GN=Zbtb12 PE=2 SV=1	Q9Z150_MOUSE	Zbtb12	49 kDa		unknown		1	0	0	0	0	2	0	0	0	0	0	0	0	0	0	0
113	true	Empty	Cluster of Retinitis pigmentosa 9 (human) OS=Mus musculus OX=10090 GN=Rp9 PE=1 SV=1 (Q3UGI5_MOUSE)	Q3UGI5_MOUSE [3]	Rp9	19 kDa	true	unknown		0	2	0	0	4	2	0	1	0	0	0	0	0	0	0	0
274	true	Empty	High mobility group protein B1 (Fragment) OS=Mus musculus OX=10090 GN=Hmgb1 PE=1 SV=1	A0A0J9YUZ4_MOUSE (+12)	Hmgb1	24 kDa		unknown		0	2	2	2	1	1	0	2	0	0	0	0	0	0	0	0
47	true	Empty	Desmoplakin OS=Mus musculus OX=10090 GN=Dsp PE=1 SV=1	DESP_MOUSE	Dsp	333 kDa		unknown		8	1	0	16	2	14	0	0	0	0	0	0	0	0	0	0
107	true	Empty	Adiponectin c OS=Mus musculus OX=10090 GN=C1qa PE=4 SV=1	A0A3B0IP04_MOUSE (+1)	C1qa	26 kDa		unknown		5	1	1	3	6	7	2	5	0	0	0	0	0	0	0	0
268	true	Empty	Myosin phosphatase Rho-interacting protein (Fragment) OS=Mus musculus OX=10090 GN=Mprip PE=1 SV=1	F6RND9_MOUSE	Mprip	114 kDa		unknown		0	0	0	0	0	2	0	0	0	0	0	0	0	0	0	0
166	true	Empty	Coiled-coil domain-containing 141 OS=Mus musculus OX=10090 GN=Ccdc141 PE=1 SV=1	A2AST1_MOUSE-DECOY (+1)	A2AST1_MOUSE-DECOY (+1)	?		unknown		4	1	1	0	2	2	0	0	0	0	0	0	0	0	0	0
324	true	Empty	Immunoglobulin kappa variable 4-86 OS=Mus musculus OX=10090 GN=Igkv4-86 PE=4 SV=1	A0A075B5L5_MOUSE (+1)	Igkv4-86	12 kDa		unknown		0	0	0	0	0	2	0	0	0	0	0	0	0	0	0	0
151	true	Empty	Leucine-rich repeat and guanylate kinase domain-containing protein OS=Mus musculus OX=10090 GN=Lrguk PE=4 SV=1	A0A2I3BQA5_MOUSE	Lrguk	148 kDa		unknown		3	1	1	1	2	0	1	0	0	0	0	0	0	0	0	0
182	true	Empty	Multiple myeloma tumor-associated protein 2 homolog OS=Mus musculus OX=10090 GN=Mmtag2 PE=2 SV=1	MMTA2_MOUSE	Mmtag2	29 kDa		unknown		3	1	2	3	2	3	2	3	0	0	0	0	0	0	0	0
350	true	Empty	Neurabin-2 OS=Mus musculus OX=10090 GN=Ppp1r9b PE=1 SV=1	NEB2_MOUSE	Ppp1r9b	90 kDa		unknown		0	0	0	0	0	2	0	0	0	0	0	0	0	0	0	0
70	true	Empty	Cluster of Thyroid hormone receptor-associated protein 3 OS=Mus musculus OX=10090 GN=Thrap3 PE=1 SV=1 (TR150_MOUSE)	TR150_MOUSE [2]	Thrap3	108 kDa	true	unknown		17	8	0	0	4	1	0	0	0	0	0	0	0	0	0	0
222	true	Empty	RNA-binding protein 4B OS=Mus musculus OX=10090 GN=Rbm4b PE=1 SV=1	RBM4B_MOUSE	Rbm4b	40 kDa		unknown		3	2	0	0	4	1	0	0	0	0	0	0	0	0	0	0
176	true	Empty	60S ribosomal protein L36 OS=Mus musculus OX=10090 GN=Rpl36 PE=1 SV=1	Q6ZWZ4_MOUSE	Rpl36	12 kDa		unknown		8	7	0	0	2	1	0	0	0	0	0	0	0	0	0	0
130	true	Empty	Rpl17 protein (Fragment) OS=Mus musculus OX=10090 GN=Rpl17 PE=2 SV=1	Q505B1_MOUSE (+4)	Rpl17	21 kDa		unknown		12	6	0	0	2	1	0	0	0	0	0	0	0	0	0	0
241	true	Empty	Transformer-2 protein homolog beta OS=Mus musculus OX=10090 GN=Tra2b PE=1 SV=1	F8WJG3_MOUSE (+1)	Tra2b	22 kDa		unknown		3	1	0	0	2	1	0	0	0	0	0	0	0	0	0	0
298	true	Empty	Actin-related protein 10 OS=Mus musculus OX=10090 GN=Actr10 PE=1 SV=2	ARP10_MOUSE	Actr10	46 kDa	true	unknown		0	0	0	0	2	1	0	0	0	0	0	0	0	0	0	0
233	true	Empty	LIM domain only 7 OS=Mus musculus OX=10090 GN=Lmo7 PE=1 SV=1	E9PYI7_MOUSE (+1)	Lmo7	165 kDa		unknown		2	1	2	2	0	1	0	1	0	0	0	0	0	0	0	0
339	true	Empty	Dynein light chain 1, cytoplasmic OS=Mus musculus OX=10090 GN=Dynll1 PE=1 SV=1	DYL1_MOUSE (+1)	Dynll1	10 kDa		unknown		0	0	0	0	2	1	0	0	0	0	0	0	0	0	0	0
353	true	Empty	Cell migration-inducing and hyaluronan-binding protein OS=Mus musculus OX=10090 GN=Cemip PE=1 SV=4	CEMIP_MOUSE-DECOY (+1)	Cell migration-inducing and hyaluronan-binding protein OS=Mus musculus OX=10090 GN=Cemip PE=1 SV=4	?		unknown		0	0	0	0	2	1	0	0	0	0	0	0	0	0	0	0
235	true	Empty	Cell division cycle 5-like protein OS=Mus musculus OX=10090 GN=Cdc5l PE=1 SV=2	CDC5L_MOUSE	Cdc5l	92 kDa		unknown		3	4	0	0	1	1	0	0	0	0	0	0	0	0	0	0
134	true	Empty	Cluster of Polypyrimidine tract-binding protein 1 (Fragment) OS=Mus musculus OX=10090 GN=Ptbp1 PE=1 SV=1 (F7DCW4_MOUSE)	F7DCW4_MOUSE [9]	Ptbp1	11 kDa	true	unknown		8	3	0	0	1	1	0	0	0	0	0	0	0	0	0	0
291	true	Empty	60S ribosomal protein L23 OS=Mus musculus OX=10090 GN=Rpl23 PE=1 SV=1	RL23_MOUSE	Rpl23	15 kDa		unknown		2	3	0	0	1	1	0	0	0	0	0	0	0	0	0	0
306	true	Empty	COP9 signalosome complex subunit 7b OS=Mus musculus OX=10090 GN=Cops7b PE=1 SV=1	CSN7B_MOUSE	Cops7b	30 kDa		unknown		2	3	0	0	1	1	0	0	0	0	0	0	0	0	0	0
227	true	Empty	Cluster of Fragile X mental retardation syndrome-related protein 1 OS=Mus musculus OX=10090 GN=Fxr1 PE=1 SV=2 (FXR1_MOUSE)	FXR1_MOUSE [2]	Fxr1	76 kDa	true	unknown		3	2	0	0	1	1	0	0	0	0	0	0	0	0	0	0
262	true	Empty	Protein scribble homolog OS=Mus musculus OX=10090 GN=Scrib PE=1 SV=2	SCRIB_MOUSE	Scrib	174 kDa		unknown		2	2	0	0	1	1	0	0	0	0	0	0	0	0	0	0
294	true	Empty	Spermatid perinuclear RNA-binding protein OS=Mus musculus OX=10090 GN=Strbp PE=1 SV=1	STRBP_MOUSE	Strbp	74 kDa	true	unknown		2	2	0	0	1	1	0	0	0	0	0	0	0	0	0	0
256	true	Empty	Interferon-inducible double-stranded RNA-dependent protein kinase activator A OS=Mus musculus OX=10090 GN=Prkra PE=1 SV=1	PRKRA_MOUSE	Prkra	34 kDa		unknown		4	1	0	0	1	1	0	0	0	0	0	0	0	0	0	0
53	true	Empty	T-complex protein 1 subunit alpha OS=Mus musculus OX=10090 GN=Tcp1 PE=1 SV=3	TCPA_MOUSE	Tcp1	60 kDa		unknown		1	1	0	0	1	1	0	0	0	0	0	0	0	0	0	0
303	true	Empty	Liprin-alpha-2 OS=Mus musculus OX=10090 GN=Ppfia2 PE=1 SV=1	B8QI34_MOUSE (+3)	Ppfia2	143 kDa		unknown		0	1	0	0	1	1	0	0	0	0	0	0	0	0	0	0
239	true	Empty	Heterogeneous nuclear ribonucleoprotein D-like (Fragment) OS=Mus musculus OX=10090 GN=Hnrnpdl PE=1 SV=1	F6VQH5_MOUSE	Hnrnpdl	36 kDa	true	unknown		3	0	0	0	1	1	0	0	0	0	0	0	0	0	0	0
272	true	Empty	MCG21131, isoform CRA_a OS=Mus musculus OX=10090 GN=Srsf3 PE=2 SV=1	Q3U781_MOUSE	Srsf3	14 kDa		unknown		2	0	0	0	1	1	0	0	0	0	0	0	0	0	0	0
271	true	Empty	Dihydroorotate dehydrogenase (quinone), mitochondrial OS=Mus musculus OX=10090 GN=Dhodh PE=1 SV=2	PYRD_MOUSE-DECOY (+1)	Dihydroorotate dehydrogenase (quinone), mitochondrial OS=Mus musculus OX=10090 GN=Dhodh PE=1 SV=2	?		unknown		1	0	0	0	1	1	0	0	0	0	0	0	0	0	0	0
328	true	Empty	RNA transcription, translation and transport factor protein OS=Mus musculus OX=10090 GN=RTRAF PE=1 SV=1	RTRAF_MOUSE	RTRAF	28 kDa		unknown		1	0	0	0	1	1	0	0	0	0	0	0	0	0	0	0
183	true	Empty	Serine/arginine-rich-splicing factor 11 OS=Mus musculus OX=10090 GN=Srsf11 PE=1 SV=1	E9Q6E5_MOUSE (+1)	Srsf11	57 kDa	true	unknown		0	0	0	0	1	1	0	0	0	0	0	0	0	0	0	0
251	true	Empty	Glyceraldehyde-3-phosphate dehydrogenase OS=Mus musculus OX=10090 GN=Gapdh PE=1 SV=1	A0A0A0MQF6_MOUSE (+3)	Gapdh	39 kDa		unknown		0	0	0	0	1	1	0	0	0	0	0	0	0	0	0	0
270	true	Empty	Microtubule-associated protein 6 OS=Mus musculus OX=10090 GN=Map6 PE=1 SV=2	MAP6_MOUSE	Map6	96 kDa		unknown		0	0	0	0	1	1	0	0	0	0	0	0	0	0	0	0
273	true	Empty	Myosin-6 OS=Mus musculus OX=10090 GN=Myh6 PE=1 SV=2	MYH6_MOUSE-DECOY (+1)	Myosin-6 OS=Mus musculus OX=10090 GN=Myh6 PE=1 SV=2	?	true	unknown		0	0	0	0	1	1	0	0	0	0	0	0	0	0	0	0
280	true	Empty	Protocadherin Fat 4 OS=Mus musculus OX=10090 GN=Fat4 PE=1 SV=2	FAT4_MOUSE	Fat4	540 kDa		unknown		0	0	0	0	1	1	0	0	0	0	0	0	0	0	0	0
302	true	Empty	SURP and G-patch domain-containing protein 2 OS=Mus musculus OX=10090 GN=Sugp2 PE=1 SV=2	SUGP2_MOUSE	Sugp2	118 kDa		unknown		0	0	0	0	1	1	0	0	0	0	0	0	0	0	0	0
355	true	Empty	AP-2 complex subunit beta OS=Mus musculus OX=10090 GN=Ap2b1 PE=1 SV=1	AP2B1_MOUSE (+3)	Ap2b1	105 kDa		unknown		0	0	0	0	1	1	0	0	0	0	0	0	0	0	0	0
150	true	Empty	Insulin-like growth factor 2 mRNA-binding protein 1 OS=Mus musculus OX=10090 GN=Igf2bp1 PE=1 SV=1	IF2B1_MOUSE	Igf2bp1	63 kDa		unknown		12	7	0	0	0	1	0	0	0	0	0	0	0	0	0	0
277	true	Empty	Cordon-bleu protein-like 1 OS=Mus musculus OX=10090 GN=Cobll1 PE=1 SV=1	B1AZ14_MOUSE-DECOY (+3)	Cordon-bleu protein-like 1 OS=Mus musculus OX=10090 GN=Cobll1 PE=1 SV=1	?		unknown		0	1	0	0	0	0	1	1	0	0	0	0	0	0	0	0
165	true	Empty	Ribosomal protein S14 OS=Mus musculus OX=10090 GN=rps14 PE=3 SV=1	O70569_MOUSE (+1)	rps14	16 kDa		unknown		9	2	0	0	0	1	0	0	0	0	0	0	0	0	0	0
247	true	Empty	Heterogeneous nuclear ribonucleoproteins A2/B1 OS=Mus musculus OX=10090 GN=Hnrnpa2b1 PE=1 SV=2	ROA2_MOUSE	Hnrnpa2b1	37 kDa		unknown		4	2	0	0	0	1	0	0	0	0	0	0	0	0	0	0
253	true	Empty	Centrosome-associated protein CEP250 OS=Mus musculus OX=10090 GN=Cep250 PE=1 SV=2	A3KGJ7_MOUSE-DECOY (+3)	Centrosome-associated protein CEP250 OS=Mus musculus OX=10090 GN=Cep250 PE=1 SV=2	?		unknown		1	2	0	0	0	1	0	0	0	0	0	0	0	0	0	0
257	true	Empty	U5 small nuclear ribonucleoprotein 200 kDa helicase OS=Mus musculus OX=10090 GN=Snrnp200 PE=1 SV=1	U520_MOUSE	Snrnp200	245 kDa		unknown		5	1	0	0	0	1	0	0	0	0	0	0	0	0	0	0
154	true	Empty	Junction plakoglobin OS=Mus musculus OX=10090 GN=Jup PE=1 SV=3	PLAK_MOUSE	Jup	82 kDa		unknown		7	0	0	7	0	10	0	0	0	0	0	0	0	0	0	0
300	true	Empty	Girdin OS=Mus musculus OX=10090 GN=Ccdc88a PE=1 SV=2	GRDN_MOUSE	Ccdc88a	216 kDa		unknown		2	1	0	0	0	1	0	0	0	0	0	0	0	0	0	0
312	true	Empty	Neuron navigator 2 OS=Mus musculus OX=10090 GN=Nav2 PE=1 SV=1	E9Q842_MOUSE (+2)	Nav2	262 kDa		unknown		1	0	0	0	0	1	0	0	0	0	0	0	0	0	0	0
76	true	Empty	Immunoglobulin heavy constant gamma 3 (Fragment) OS=Mus musculus OX=10090 GN=Ighg3 PE=4 SV=1	A0A075B5P5_MOUSE (+1)	Ighg3	36 kDa	true	unknown		4	0	2	1	9	9	2	7	0	0	0	0	0	0	0	0
305	true	Empty	Brefeldin A-inhibited guanine nucleotide-exchange protein 2 OS=Mus musculus OX=10090 GN=Arfgef2 PE=1 SV=1	BIG2_MOUSE-DECOY	Brefeldin A-inhibited guanine nucleotide-exchange protein 2 OS=Mus musculus OX=10090 GN=Arfgef2 PE=1 SV=1	?		unknown		0	0	0	0	0	1	0	0	0	0	0	0	0	0	0	0
343	true	Empty	Forkhead-associated domain-containing protein 1 OS=Mus musculus OX=10090 GN=Fhad1 PE=2 SV=1	FHAD1_MOUSE	Fhad1	164 kDa	true	unknown		0	0	0	0	0	1	0	0	0	0	0	0	0	0	0	0
131	true	Empty	Splicing factor, proline- and glutamine-rich OS=Mus musculus OX=10090 GN=Sfpq PE=1 SV=1	SFPQ_MOUSE	Sfpq	75 kDa	true	unknown		7	11	0	0	3	0	0	0	0	0	0	0	0	0	0	0
265	true	Empty	Small nuclear ribonucleoprotein Sm D3 OS=Mus musculus OX=10090 GN=Snrpd3 PE=2 SV=1	Q91VM2_MOUSE (+1)	Snrpd3	14 kDa		unknown		4	4	0	0	3	0	0	0	0	0	0	0	0	0	0	0
347	true	Empty	Striatin-3 OS=Mus musculus OX=10090 GN=Strn3 PE=1 SV=1	B2RQS1_MOUSE (+1)	Strn3	78 kDa	true	unknown		0	0	0	0	3	0	0	0	0	0	0	0	0	0	0	0
200	true	Empty	Cluster of Synaptic functional regulator FMR1 OS=Mus musculus OX=10090 GN=Fmr1 PE=1 SV=1 (FMR1_MOUSE)	FMR1_MOUSE [3]	Fmr1	69 kDa	true	unknown		8	7	0	0	2	0	0	0	0	0	0	0	0	0	0	0
158	true	Empty	Collagen alpha-1(XX) chain OS=Mus musculus OX=10090 GN=Col20a1 PE=1 SV=1	A0A2K6EDL8_MOUSE-DECOY	Collagen alpha-1(XX) chain OS=Mus musculus OX=10090 GN=Col20a1 PE=1 SV=1	?		unknown		2	0	1	0	1	0	0	0	0	0	0	0	0	0	0	0
232	true	Empty	40S ribosomal protein S26 OS=Mus musculus OX=10090 GN=Rps26 PE=1 SV=3	RS26_MOUSE	Rps26	13 kDa		unknown		2	0	1	1	3	2	0	0	0	0	0	0	0	0	0	0
236	true	Empty	RNA-binding protein 25 (Fragment) OS=Mus musculus OX=10090 GN=Rbm25 PE=1 SV=1	S4R2B0_MOUSE	Rbm25	71 kDa		unknown		4	2	0	0	2	0	0	0	0	0	0	0	0	0	0	0
207	true	Empty	Keratin, type II cytoskeletal 72 OS=Mus musculus OX=10090 GN=Krt72 PE=3 SV=1	K2C72_MOUSE	Krt72	57 kDa	true	unknown		2	0	0	6	0	3	0	0	0	0	0	0	0	0	0	0
230	true	Empty	Protein RUFY3 OS=Mus musculus OX=10090 GN=Rufy3 PE=1 SV=1	A0A0G2JFT8_MOUSE (+1)	Rufy3	75 kDa	true	unknown		2	0	0	0	2	3	0	1	0	0	0	0	0	0	0	0
260	true	Empty	Pleiotropic regulator 1 OS=Mus musculus OX=10090 GN=Plrg1 PE=1 SV=1	D3Z4V1_MOUSE (+1)	Plrg1	56 kDa		unknown		2	2	0	0	2	0	0	0	0	0	0	0	0	0	0	0
290	true	Empty	Heterogeneous nuclear ribonucleoprotein U-like protein 2 OS=Mus musculus OX=10090 GN=Hnrnpul2 PE=1 SV=2	HNRL2_MOUSE	Hnrnpul2	85 kDa		unknown		2	1	0	0	2	0	0	0	0	0	0	0	0	0	0	0
358	true	Empty	G-protein coupled receptor-associated sorting protein 1 OS=Mus musculus OX=10090 GN=Gprasp1 PE=1 SV=1	GASP1_MOUSE	Gprasp1	152 kDa		unknown		0	0	0	0	2	0	0	0	0	0	0	0	0	0	0	0
364	true	Empty	Microtubule-associated protein (Fragment) OS=Mus musculus OX=10090 GN=Map4 PE=1 SV=1	A0A0G2JFK3_MOUSE	Map4	21 kDa		unknown		0	0	0	0	2	0	0	0	0	0	0	0	0	0	0	0
214	true	Empty	Insulin-like growth factor 2 mRNA-binding protein 3 OS=Mus musculus OX=10090 GN=Igf2bp3 PE=1 SV=1	IF2B3_MOUSE	Igf2bp3	64 kDa	true	unknown		6	4	0	0	1	0	0	0	0	0	0	0	0	0	0	0
259	true	Empty	Uncharacterized protein OS=Mus musculus OX=10090 GN=Rps17 PE=2 SV=1	Q3TK12_MOUSE (+2)	Rps17	16 kDa		unknown		2	3	0	0	1	0	0	0	0	0	0	0	0	0	0	0
98	true	Empty	Nesprin-1 OS=Mus musculus OX=10090 GN=Syne1 PE=1 SV=1	A0A1L1STC6_MOUSE-DECOY (+1)	Nesprin-1 OS=Mus musculus OX=10090 GN=Syne1 PE=1 SV=1	?		unknown		1	0	2	3	3	4	1	3	0	0	0	0	0	0	0	0
292	true	Empty	Chromobox protein homolog 3 OS=Mus musculus OX=10090 GN=Cbx3 PE=1 SV=2	CBX3_MOUSE (+2)	Cbx3	21 kDa		unknown		2	3	0	0	1	0	0	0	0	0	0	0	0	0	0	0
307	true	Empty	THO complex subunit 4 OS=Mus musculus OX=10090 GN=Alyref PE=1 SV=3	THOC4_MOUSE	Alyref	27 kDa		unknown		2	3	0	0	1	0	0	0	0	0	0	0	0	0	0	0
234	true	Empty	Luc7-like protein 3 OS=Mus musculus OX=10090 GN=Luc7l3 PE=1 SV=1	LC7L3_MOUSE	Luc7l3	51 kDa		unknown		7	2	0	0	1	0	0	0	0	0	0	0	0	0	0	0
238	true	Empty	SNW domain-containing protein 1 OS=Mus musculus OX=10090 GN=Snw1 PE=1 SV=1	A0A0B4J1E2_MOUSE (+1)	Snw1	61 kDa		unknown		3	2	0	0	1	0	0	0	0	0	0	0	0	0	0	0
293	true	Empty	KH domain-containing, RNA-binding, signal transduction-associated protein 3 (Fragment) OS=Mus musculus OX=10090 GN=Khdrbs3 PE=1 SV=1	A0A2R8VHM1_MOUSE (+1)	Khdrbs3	14 kDa	true	unknown		3	2	0	0	1	0	0	0	0	0	0	0	0	0	0	0
285	true	Empty	Pre-mRNA-processing-splicing factor 8 OS=Mus musculus OX=10090 GN=Prpf8 PE=1 SV=2	PRP8_MOUSE	Prpf8	274 kDa		unknown		1	2	0	0	1	0	0	0	0	0	0	0	0	0	0	0
283	true	Empty	Uncharacterized protein OS=Mus musculus OX=10090 GN=Hnrnpa1 PE=2 SV=1	Q3TIK8_MOUSE	Hnrnpa1	34 kDa	true	unknown		2	1	0	0	1	0	0	0	0	0	0	0	0	0	0	0
286	true	Empty	Double-stranded RNA-binding protein Staufen homolog 1 OS=Mus musculus OX=10090 GN=Stau1 PE=1 SV=1	A2A5R8_MOUSE (+9)	Stau1	54 kDa		unknown		2	1	0	0	1	0	0	0	0	0	0	0	0	0	0	0
341	true	Empty	Inosine-5'-monophosphate dehydrogenase 2 (Fragment) OS=Mus musculus OX=10090 GN=Impdh2 PE=1 SV=1	A0A0A6YXS4_MOUSE	Impdh2	27 kDa		unknown		2	1	0	0	1	0	0	0	0	0	0	0	0	0	0	0
264	true	Empty	TBC1 domain family member 2A [Mus musculus] OS=Rhizoctonia solani OX=456999 GN=RSOLAG22IIIB_08563 PE=4 SV=1	A0A0K6FTI9_9AGAM-DECOY	TBC1 domain family member 2A [Mus musculus] OS=Rhizoctonia solani OX=456999 GN=RSOLAG22IIIB_08563 PE=4 SV=1	?		unknown		1	1	0	0	1	0	0	0	0	0	0	0	0	0	0	0
320	true	Empty	Plakophilin-1 OS=Mus musculus OX=10090 GN=Pkp1 PE=1 SV=1	PKP1_MOUSE	Pkp1	81 kDa		unknown		1	0	0	2	0	0	0	0	0	0	0	0	0	0	0	0
329	true	Empty	PC4 and SFRS1-interacting protein OS=Mus musculus OX=10090 GN=Psip1 PE=1 SV=1	PSIP1_MOUSE	Psip1	60 kDa		unknown		2	0	0	0	1	0	0	0	0	0	0	0	0	0	0	0
132	true	Empty	Protein PRRC2A OS=Mus musculus OX=10090 GN=Prrc2a PE=1 SV=1	PRC2A_MOUSE	Prrc2a	229 kDa	true	unknown		1	0	0	0	1	0	0	0	0	0	0	0	0	0	0	0
206	true	Empty	RNA-binding protein with serine-rich domain 1 OS=Mus musculus OX=10090 GN=Rnps1 PE=1 SV=1	RNPS1_MOUSE	Rnps1	34 kDa		unknown		1	0	0	0	1	0	0	0	0	0	0	0	0	0	0	0
336	true	Empty	Peroxiredoxin-2 OS=Mus musculus OX=10090 GN=Prdx2 PE=1 SV=3	PRDX2_MOUSE (+1)	Prdx2	22 kDa		unknown		1	0	0	3	0	0	0	0	0	0	0	0	0	0	0	0
296	true	Empty	Host cell factor 1 OS=Mus musculus OX=10090 GN=Hcfc1 PE=1 SV=1	B1AUX2_MOUSE-DECOY (+1)	Host cell factor 1 OS=Mus musculus OX=10090 GN=Hcfc1 PE=1 SV=1	?		unknown		1	0	0	0	1	0	0	0	0	0	0	0	0	0	0	0
326	true	Empty	Uncharacterized protein OS=Mus musculus OX=10090 GN=Ddx1 PE=2 SV=1	Q3V1Z7_MOUSE (+1)	Ddx1	83 kDa		unknown		1	0	0	0	1	0	0	0	0	0	0	0	0	0	0	0
197	true	Empty	Protein bassoon OS=Mus musculus OX=10090 GN=Bsn PE=1 SV=4	BSN_MOUSE	Bsn	419 kDa		unknown		0	0	0	0	1	0	0	0	0	0	0	0	0	0	0	0
351	true	Empty	Microtubule-associated protein 2 OS=Mus musculus OX=10090 GN=Map2 PE=1 SV=2	MTAP2_MOUSE	Map2	199 kDa		unknown		0	0	0	0	1	0	0	0	0	0	0	0	0	0	0	0
366	true	Empty	Zinc finger and SCAN domain-containing 18 OS=Mus musculus OX=10090 GN=Zscan18 PE=1 SV=1	E9PUD6_MOUSE	Zscan18	92 kDa		unknown		0	0	0	0	1	0	0	0	0	0	0	0	0	0	0	0
367	true	Empty	Putative ATP-dependent RNA helicase DHX57 OS=Mus musculus OX=10090 GN=Dhx57 PE=1 SV=2	DHX57_MOUSE	Dhx57	156 kDa		unknown		0	0	0	0	1	0	0	0	0	0	0	0	0	0	0	0
194	true	Empty	Coiled-coil domain-containing protein 85C OS=Mus musculus OX=10090 GN=Ccdc85c PE=1 SV=1	CC85C_MOUSE	Ccdc85c	45 kDa		unknown		6	6	0	0	0	0	0	0	0	0	0	0	0	0	0	0
189	true	Empty	Chromatin target of PRMT1 protein OS=Mus musculus OX=10090 GN=Chtop PE=1 SV=1	E9PW20_MOUSE	Chtop	22 kDa		unknown		4	6	0	0	0	0	0	0	0	0	0	0	0	0	0	0
266	true	Empty	40S ribosomal protein S19 (Fragment) OS=Mus musculus OX=10090 GN=Rps19 PE=1 SV=8	D3YUG3_MOUSE (+5)	Rps19	15 kDa		unknown		2	6	0	0	0	0	0	0	0	0	0	0	0	0	0	0
202	true	Empty	RRM domain-containing protein (Fragment) OS=Mus musculus OX=10090 GN=Poldip3 PE=2 SV=1	Q3TJ78_MOUSE	Poldip3	47 kDa		unknown		10	5	0	0	0	0	0	0	0	0	0	0	0	0	0	0
50	true	Empty	Membrane-associated guanylate kinase, WW and PDZ domain-containing protein 2 OS=Mus musculus OX=10090 GN=Magi2 PE=1 SV=1	A0A0G2JE00_MOUSE-DECOY (+2)		?		unknown		0	0	3	0	0	2	1	1	0	0	0	0	0	0	0	0
148	true	Empty	Telomeric repeat-binding factor OS=Mus spretus OX=10096 PE=2 SV=1	Q8CH10_MUSSP-DECOY	Telomeric repeat-binding factor OS=Mus spretus OX=10096 PE=2 SV=1	?		unknown		0	0	1	0	1	0	0	2	0	0	0	0	0	0	0	0
104	true	Empty	Protein SON OS=Mus musculus OX=10090 GN=Son PE=1 SV=1	H9KV00_MOUSE	Son	269 kDa		unknown		4	5	0	0	0	0	0	0	0	0	0	0	0	0	0	0
199	true	Empty	Nucleolar protein 56 OS=Mus musculus OX=10090 GN=Nop56 PE=1 SV=2	NOP56_MOUSE	Nop56	64 kDa		unknown		6	4	0	0	0	0	0	0	0	0	0	0	0	0	0	0
297	true	Empty	Cluster of Serine/arginine-rich splicing factor 6 OS=Mus musculus OX=10090 GN=Srsf6 PE=1 SV=1 (SRSF6_MOUSE)	SRSF6_MOUSE [2]	Srsf6	39 kDa	true	unknown		4	4	0	0	0	0	0	0	0	0	0	0	0	0	0	0
203	true	Empty	Pleckstrin homology domain-containing family A member 7 (Fragment) OS=Mus musculus OX=10090 GN=Plekha7 PE=1 SV=1	A0A0U1RPA0_MOUSE	Plekha7	137 kDa		unknown		5	3	0	0	0	0	0	0	0	0	0	0	0	0	0	0
240	true	Empty	Apoptosis-stimulating of p53 protein 2 OS=Mus musculus OX=10090 GN=Tp53bp2 PE=1 SV=3	ASPP2_MOUSE (+1)	Tp53bp2	125 kDa		unknown		3	3	0	0	0	0	0	0	0	0	0	0	0	0	0	0
145	true	Empty	Adiponectin b OS=Mus musculus OX=10090 GN=Adib PE=4 SV=1	A0A3B0INZ4_MOUSE (+1)	Adib	29 kDa		unknown		0	0	0	0	7	3	2	4	0	0	0	0	0	0	0	0
289	true	Empty	UAP56-interacting factor OS=Mus musculus OX=10090 GN=Fyttd1 PE=1 SV=1	UIF_MOUSE	Fyttd1	36 kDa		unknown		3	3	0	0	0	0	0	0	0	0	0	0	0	0	0	0
160	true	Empty	M122/m123 ie1 protein OS=Murid herpesvirus 1 OX=10366 GN=M122 PE=4 SV=1	A0A2Z4EYJ0_MUHV1-DECOY (+1)		?		unknown		0	0	0	1	1	0	2	2	0	0	0	0	0	0	0	0
318	true	Empty	Homer protein homolog 3 OS=Mus musculus OX=10090 GN=Homer3 PE=1 SV=2	HOME3_MOUSE-DECOY	Homer protein homolog 3 OS=Mus musculus OX=10090 GN=Homer3 PE=1 SV=2	?		unknown		3	3	0	0	0	0	0	0	0	0	0	0	0	0	0	0
258	true	Empty	Zinc finger protein 638 OS=Mus musculus OX=10090 GN=Zfp638 PE=1 SV=2	E9QML5_MOUSE (+1)	Zfp638	218 kDa		unknown		2	3	0	0	0	0	0	0	0	0	0	0	0	0	0	0
299	true	Empty	40S ribosomal protein S7 OS=Mus musculus OX=10090 GN=Rps7 PE=2 SV=1	RS7_MOUSE	Rps7	22 kDa		unknown		2	3	0	0	0	0	0	0	0	0	0	0	0	0	0	0
311	true	Empty	Uncharacterized protein OS=Mus musculus OX=10090 GN=Zfp422 PE=2 SV=1	Q3U7F6_MOUSE (+1)	Zfp422	27 kDa		unknown		2	3	0	0	0	0	0	0	0	0	0	0	0	0	0	0
345	true	Empty	60S ribosomal protein L22 OS=Mus musculus OX=10090 GN=Rpl22 PE=1 SV=2	RL22_MOUSE	Rpl22	15 kDa		unknown		2	3	0	0	0	0	0	0	0	0	0	0	0	0	0	0
317	true	Empty	MKIAA0536 protein (Fragment) OS=Mus musculus OX=10090 GN=Prpf4b PE=2 SV=1	C7G3P2_MOUSE (+1)	Prpf4b	117 kDa		unknown		1	3	0	0	0	0	0	0	0	0	0	0	0	0	0	0
229	true	Empty	Myb-binding protein 1A OS=Mus musculus OX=10090 GN=Mybbp1a PE=1 SV=2	MBB1A_MOUSE	Mybbp1a	152 kDa		unknown		4	2	0	0	0	0	0	0	0	0	0	0	0	0	0	0
340	true	Empty	Transformer-2 protein homolog alpha OS=Mus musculus OX=10090 GN=Tra2a PE=1 SV=1	A0A0N4SVC2_MOUSE (+1)	Tra2a	32 kDa		unknown		1	2	0	0	0	0	0	0	0	0	0	0	0	0	0	0
237	true	Empty	116 kDa U5 small nuclear ribonucleoprotein component OS=Mus musculus OX=10090 GN=Eftud2 PE=1 SV=1	A2AH85_MOUSE (+5)	Eftud2	109 kDa	true	unknown		3	1	0	0	0	0	0	0	0	0	0	0	0	0	0	0
301	true	Empty	Transcription activator BRG1 OS=Mus musculus OX=10090 GN=Smarca4 PE=1 SV=1	A0A0R4J170_MOUSE (+1)	Smarca4	182 kDa		unknown		3	1	0	0	0	0	0	0	0	0	0	0	0	0	0	0
205	true	Empty	NF-kappa-B-activating protein OS=Mus musculus OX=10090 GN=Nkap PE=2 SV=1	NKAP_MOUSE	Nkap	47 kDa		unknown		0	0	0	1	2	3	0	1	0	0	0	0	0	0	0	0
327	true	Empty	Small nuclear ribonucleoprotein Sm D1 OS=Mus musculus OX=10090 GN=Snrpd1 PE=1 SV=1	SMD1_MOUSE	Snrpd1	13 kDa		unknown		2	1	0	0	0	0	0	0	0	0	0	0	0	0	0	0
332	true	Empty	Catenin beta-1 OS=Mus musculus OX=10090 GN=Ctnnb1 PE=1 SV=1	CTNB1_MOUSE (+1)	Ctnnb1	85 kDa		unknown		2	1	0	0	0	0	0	0	0	0	0	0	0	0	0	0
335	true	Empty	Catenin (Cadherin associated protein), alpha 1 OS=Mus musculus OX=10090 GN=Ctnna1 PE=2 SV=1	Q6NV50_MOUSE	Ctnna1	100 kDa		unknown		2	1	0	0	0	0	0	0	0	0	0	0	0	0	0	0
267	true	Empty	Adiponectin a OS=Mus musculus OX=10090 GN=Adia PE=4 SV=1	A0A3B0ITG8_MOUSE (+2)	Adia	30 kDa		unknown		0	0	2	0	2	1	1	1	0	0	0	0	0	0	0	0
352	true	Empty	Splicing factor 3B subunit 1 OS=Mus musculus OX=10090 GN=Sf3b1 PE=1 SV=1	G5E866_MOUSE (+1)	Sf3b1	146 kDa		unknown		2	1	0	0	0	0	0	0	0	0	0	0	0	0	0	0
116	true	Empty	Neuroligin 4-like OS=Mus musculus OX=10090 GN=Nlgn4l PE=1 SV=1	NLGN4_MOUSE	Nlgn4l	97 kDa		unknown		1	1	0	0	0	0	0	0	0	0	0	0	0	0	0	0
254	true	Empty	Cluster of Anti-human Langerin 2G3 lambda chain OS=Mus musculus OX=10090 PE=1 SV=1 (G0YP42_MOUSE)	G0YP42_MOUSE [2]	Cluster of Anti-human Langerin 2G3 lambda chain OS=Mus musculus OX=10090 PE=1 SV=1 (G0YP42_MOUSE)	25 kDa	true	unknown		0	0	0	0	1	2	0	1	0	0	0	0	0	0	0	0
334	true	Empty	U4/U6.U5 tri-snRNP-associated protein 1 OS=Mus musculus OX=10090 GN=Sart1 PE=1 SV=1	SNUT1_MOUSE	Sart1	91 kDa		unknown		1	1	0	0	0	0	0	0	0	0	0	0	0	0	0	0
263	true	Empty	Immunoglobulin kappa variable 12-44 (Fragment) OS=Mus musculus OX=10090 GN=Igkv12-44 PE=4 SV=2	A0A140T8M2_MOUSE (+1)	Igkv12-44	13 kDa		unknown		0	0	0	0	3	1	0	2	0	0	0	0	0	0	0	0
361	true	Empty	Partitioning defective 6 homolog gamma OS=Mus musculus OX=10090 GN=Pard6g PE=2 SV=1	PAR6G_MOUSE (+2)	Pard6g	42 kDa		unknown		1	1	0	0	0	0	0	0	0	0	0	0	0	0	0	0
102	true	Empty	Neuroligin 4-like OS=Mus musculus OX=10090 GN=Nlgn4l PE=1 SV=1	NLGN4_MOUSE-DECOY	Neuroligin 4-like OS=Mus musculus OX=10090 GN=Nlgn4l PE=1 SV=1	?		unknown		0	1	0	0	0	0	0	0	0	0	0	0	0	0	0	0
282	true	Empty	Immunoglobulin heavy constant mu (Fragment) OS=Mus musculus OX=10090 GN=Ighm PE=1 SV=1	A0A075B5P6_MOUSE (+1)	Ighm	50 kDa		unknown		0	0	1	1	0	0	2	2	0	0	0	0	0	0	0	0
224	true	Empty	Cytospin-A OS=Mus musculus OX=10090 GN=Specc1l PE=1 SV=1	A0A0R4J0J8_MOUSE-DECOY (+1)	Cytospin-A OS=Mus musculus OX=10090 GN=Specc1l PE=1 SV=1	?		unknown		0	1	0	0	0	0	0	0	0	0	0	0	0	0	0	0
368	true	Empty	Putative Polycomb group protein ASXL2 OS=Mus musculus OX=10090 GN=Asxl2 PE=1 SV=1	ASXL2_MOUSE	Asxl2	147 kDa		unknown		0	1	0	0	0	0	0	0	0	0	0	0	0	0	0	0
276	true	Empty	Olfactory receptor OS=Mus musculus OX=10090 PE=3 SV=1	Q8VGH7_MOUSE	Olfactory receptor OS=Mus musculus OX=10090 PE=3 SV=1	35 kDa		unknown		0	0	0	1	1	0	0	0	0	0	0	0	0	0	0	0
370	true	Empty	Receptor-type tyrosine-protein phosphatase T OS=Mus musculus OX=10090 GN=Ptprt PE=1 SV=1	B1AQN2_MOUSE-DECOY (+1)	Receptor-type tyrosine-protein phosphatase T OS=Mus musculus OX=10090 GN=Ptprt PE=1 SV=1	?		unknown		0	1	0	0	0	0	0	0	0	0	0	0	0	0	0	0
228	true	Empty	Lupus La protein homolog OS=Mus musculus OX=10090 GN=Ssb PE=1 SV=1	LA_MOUSE (+3)	Ssb	48 kDa		unknown		6	0	0	0	0	0	0	0	0	0	0	0	0	0	0	0
308	true	Empty	Nucleolar RNA helicase 2 OS=Mus musculus OX=10090 GN=Ddx21 PE=1 SV=3	DDX21_MOUSE (+1)	Ddx21	94 kDa		unknown		5	0	0	0	0	0	0	0	0	0	0	0	0	0	0	0
309	true	Empty	SAFB-like transcription modulator OS=Mus musculus OX=10090 GN=Sltm PE=1 SV=1	SLTM_MOUSE	Sltm	117 kDa		unknown		4	0	0	0	0	0	0	0	0	0	0	0	0	0	0	0
331	true	Empty	Pericentriolar material 1 OS=Mus musculus OX=10090 GN=Pcm1 PE=2 SV=1	B2RSW8_MOUSE (+1)	Pcm1	229 kDa		unknown		3	0	0	0	0	0	0	0	0	0	0	0	0	0	0	0
333	true	Empty	Insulin-like growth factor 2 mRNA-binding protein 2 OS=Mus musculus OX=10090 GN=Igf2bp2 PE=1 SV=1	A6X8Z3_MOUSE (+1)	Igf2bp2	58 kDa	true	unknown		3	0	0	0	0	0	0	0	0	0	0	0	0	0	0	0
314	true	Empty	Immunoglobulin kappa variable 6-13 OS=Mus musculus OX=10090 GN=Igkv6-13 PE=1 SV=7	A0A075B5N7_MOUSE (+1)	Igkv6-13	10 kDa	true	unknown		0	0	0	0	2	1	0	1	0	0	0	0	0	0	0	0
338	true	Empty	Ras GTPase-activating protein-binding protein 1 OS=Mus musculus OX=10090 GN=G3bp1 PE=1 SV=1	G3BP1_MOUSE (+2)	G3bp1	52 kDa		unknown		3	0	0	0	0	0	0	0	0	0	0	0	0	0	0	0
319	true	Empty	Annexin A2 OS=Mus musculus OX=10090 GN=Anxa2 PE=1 SV=2	ANXA2_MOUSE (+3)	Anxa2	39 kDa		unknown		0	0	0	2	0	0	0	0	0	0	0	0	0	0	0	0
322	true	Empty	Immunoglobulin kappa chain variable 5-43 (Fragment) OS=Mus musculus OX=10090 GN=Igkv5-43 PE=1 SV=1	A0A0B4J1J2_MOUSE	Igkv5-43	13 kDa		unknown		0	0	0	0	2	0	2	0	0	0	0	0	0	0	0	0
325	true	Empty	ALK tyrosine kinase receptor OS=Mus musculus OX=10090 GN=Alk PE=1 SV=2	ALK_MOUSE	Alk	175 kDa		unknown		0	0	2	0	0	1	0	2	0	0	0	0	0	0	0	0
323	true	Empty	Cystic fibrosis transmembrane conductance regulator OS=Mus musculus OX=10090 GN=Cftr PE=1 SV=2	CFTR_MOUSE (+1)	Cftr	168 kDa		unknown		0	0	0	2	0	0	0	0	0	0	0	0	0	0	0	0
337	true	Empty	60S ribosomal protein L37 OS=Mus musculus OX=10090 GN=Rpl37 PE=3 SV=3	RL37_MOUSE	Rpl37	11 kDa		unknown		2	0	0	0	0	0	0	0	0	0	0	0	0	0	0	0
330	true	Empty	Ig kappa chain V-III region PC 3741/TEPC 111 OS=Mus musculus OX=10090 PE=1 SV=1	KV3A8_MOUSE	Ig kappa chain V-III region PC 3741/TEPC 111 OS=Mus musculus OX=10090 PE=1 SV=1	12 kDa	true	unknown		0	0	0	1	0	0	0	2	0	0	0	0	0	0	0	0
349	true	Empty	Transcription intermediary factor 1-beta OS=Mus musculus OX=10090 GN=Trim28 PE=1 SV=3	TIF1B_MOUSE	Trim28	89 kDa		unknown		2	0	0	0	0	0	0	0	0	0	0	0	0	0	0	0
360	true	Empty	Chromodomain-helicase-DNA-binding protein 7 OS=Mus musculus OX=10090 GN=Chd7 PE=1 SV=1	CHD7_MOUSE	Chd7	334 kDa	true	unknown		2	0	0	0	0	0	0	0	0	0	0	0	0	0	0	0
344	true	Empty	Cluster of Pyruvate carboxylase (Fragment) OS=Mus musculus OX=10090 GN=Pcx PE=2 SV=1 (Q62043_MOUSE)	Q62043_MOUSE [7]	Pcx	103 kDa	true	unknown		0	0	0	1	0	0	0	0	0	0	0	0	0	0	0	0
374	true	Empty	Nucleolar GTP-binding protein 1 OS=Mus musculus OX=10090 GN=Gtpbp4 PE=1 SV=3	NOG1_MOUSE (+1)	Gtpbp4	74 kDa		unknown		2	0	0	0	0	0	0	0	0	0	0	0	0	0	0	0
288	true	Empty	Dynein, axonemal, heavy chain 14 OS=Mus musculus OX=10090 GN=Dnah14 PE=1 SV=1	A0A140LIJ4_MOUSE	Dnah14	517 kDa		unknown		1	0	0	0	0	0	0	0	0	0	0	0	0	0	0	0
321	true	Empty	Pinin OS=Mus musculus OX=10090 GN=Pnn PE=1 SV=4	PININ_MOUSE (+1)	Pnn	82 kDa		unknown		1	0	0	0	0	0	0	0	0	0	0	0	0	0	0	0
342	true	Empty	Uncharacterized protein OS=Mus musculus OX=10090 GN=Rsl1d1 PE=2 SV=1	Q3TH37_MOUSE (+2)	Rsl1d1	50 kDa		unknown		1	0	0	0	0	0	0	0	0	0	0	0	0	0	0	0
348	true	Empty	Suppressor APC domain-containing protein 2 OS=Mus musculus OX=10090 GN=Sapcd2 PE=1 SV=1	SAPC2_MOUSE	Sapcd2	43 kDa		unknown		1	0	0	0	0	0	0	0	0	0	0	0	0	0	0	0
357	true	Empty	Heterogeneous nuclear ribonucleoprotein A0 OS=Mus musculus OX=10090 GN=Hnrnpa0 PE=1 SV=1	ROA0_MOUSE	Hnrnpa0	31 kDa		unknown		1	0	0	0	0	0	0	0	0	0	0	0	0	0	0	0
359	true	Empty	Dachshund homolog 1 OS=Mus musculus OX=10090 GN=Dach1 PE=1 SV=1	DACH1_MOUSE-DECOY (+1)	Dachshund homolog 1 OS=Mus musculus OX=10090 GN=Dach1 PE=1 SV=1	?		unknown		1	0	0	0	0	0	0	0	0	0	0	0	0	0	0	0
363	true	Empty	Lamina-associated polypeptide 2, isoforms beta/delta/epsilon/gamma OS=Mus musculus OX=10090 GN=Tmpo PE=1 SV=4	LAP2B_MOUSE (+4)	Tmpo	50 kDa		unknown		1	0	0	0	0	0	0	0	0	0	0	0	0	0	0	0
369	true	Empty	Hemoglobin subunit alpha OS=Mus musculus OX=10090 GN=Hba PE=1 SV=2	HBA_MOUSE	Hba	15 kDa		unknown		1	0	0	0	0	0	0	0	0	0	0	0	0	0	0	0
371	true	Empty	MCG7614, isoform CRA_c OS=Mus musculus OX=10090 GN=Srsf5 PE=1 SV=1	Q9D8S5_MOUSE (+1)	Srsf5	31 kDa	true	unknown		1	0	0	0	0	0	0	0	0	0	0	0	0	0	0	0
365	true	Empty	L-lactate dehydrogenase (Fragment) OS=Mus musculus OX=10090 GN=Ldhb PE=1 SV=1	A0A0N4SVV8_MOUSE	Ldhb	21 kDa		unknown		0	0	0	2	0	0	0	0	0	0	0	0	0	0	0	0
373	true	Empty	Macrophage-expressed gene 1 protein OS=Mus musculus OX=10090 GN=Mpeg1 PE=1 SV=1	E9QN37_MOUSE (+1)	Mpeg1	79 kDa		unknown		1	0	0	0	0	0	0	0	0	0	0	0	0	0	0	0
375	true	Empty	Putative gag-pol protein OS=Mus musculus OX=10090 GN=gag-pol PE=4 SV=1	A0A346I7J8_MOUSE (+4)	gag-pol	120 kDa	true	unknown		1	0	0	0	0	0	0	0	0	0	0	0	0	0	0	0
372	true	Empty	Catalase OS=Mus musculus OX=10090 GN=Cat PE=1 SV=4	CATA_MOUSE (+5)	Cat	60 kDa		unknown		0	0	0	2	0	0	0	0	0	0	0	0	0	0	0	0
END OF FILE

## Sheet: dHET vs dKO
At least 5 times more spectral counts than in IgG controls / More than 5 spectral counts found
Positive hits in dHET retina			Positive hits in dKO retina			Positive hits in dHET CORTEX			Positive hits in dKO CORTEX
dHET-P0-retina	dHET SPECTRAL COUNTS	dKO SPECTRAL COUNTS	dKO-P0-retina	dHET SPECTRAL COUNTS	dKO SPECTRAL COUNTS	dHET-P0-cortex	dHET SPECTRAL COUNTS	dKO SPECTRAL COUNTS	dKO-P0-cortex	dHET SPECTRAL COUNTS	dKO SPECTRAL COUNTS
Myh10	176	86	Pard3	128	127	Myh10	586	496	Myh10	496	586
Pard3	127	128	Myh10	86	176	Pard3	93	75	Ina	81	91
Hnrnpm	85	58	Pard3b	63	61	Ina	91	81	Pard3	75	93
Hist3h2ba	70	54	Hnrnpm	58	85	Dctn1	65	65	Dctn1	65	65
Pard3b	61	63	Ina	55	60	Tubb5	63	54	Camk2g	59	62
Ina	60	55	Hist3h2ba	54	70	Camk2g	62	59	Tubb5	54	63
Dctn1	56	48	Dctn1	48	56	Myo5a	44	31	Hnrnpm	41	39
Hnrnpu	48	40	Hnrnpu	40	48	Tpm3	43	34	Tpm3	34	43
Hist1h1e	38	30	Hist1h1e	30	38	Hist3h2ba	40	34	Hist3h2ba	34	40
Mpdz	34	25	Rpl6	26	32	Hnrnpm	39	41	Myo5a	31	44
Rpl6	32	26	Ddx3x	26	28	Kif5c	32	26	Myl6	29	32
Dhx9	30	20	Mpdz	25	34	Myl6	32	29	Hist1h1e	29	30
Ddx3x	28	26	Wrnip1	25	28	Ncoa5	32	25	Kif5c	26	32
Wrnip1	28	25	Rps8	23	23	Hist1h1e	30	29	Ncoa5	25	32
Ncl	28	16	Pabpc1	22	24	Mpdz	26	21	Wrnip1	24	26
Ddx5	28	14	Rpl7a	21	17	Wrnip1	26	24	Hnrnpu	24	24
Hnrnpa3	26	19	Dhx9	20	30	Hnrnpu	24	24	Rpl6	22	23
Rpl4	26	19	Rps3a1	20	21	Rpl6	23	22	Mpdz	21	26
Tubb5	25	15	Hnrnpa3	19	26	Camk2a	23	19	Camk2a	19	23
Pabpc1	24	22	Rpl4	19	26	Pabpc1	20	15	Matr3	17	14
Matr3	24	14	Ywhaq	19	21	Cep170	20	15	Zfp326	17	14
Rps8	23	23	Camk2a	17	18	Ddx3x	19	15	Ddx5	16	15
Camk2g	23	15	Rbm14	17	12	Hnrnpa3	18	13	Hnrnpk	16	10
Rpl13	22	15	Ncl	16	28	Rps8	17	15	Pabpc1	15	20
Rps3a1	21	20	Rps11	16	21	Rpl7a	17	13	Cep170	15	20
Ywhaq	21	19	Rps4x	16	18	Elavl4	17	12	Ddx3x	15	19
Rps11	21	16	Tubb5	15	25	Limch1	17	12	Rps8	15	17
RPS6	21	14	Camk2g	15	23	Ywhaq	16	13	Dctn2	15	16
Hnrnpk	21	11	Rpl13	15	22	Dctn2	16	15	Rps3a1	15	10
Hnrnpc	21	9	Rpl19	15	16	Myo1b	16	10	Rpl4	14	12
Hnrnph1	19	11	Rpl15	15	15	Ddx5	15	16	Hnrnpa3	13	18
Camk2a	18	17	Rps9	15	12	Matr3	14	17	Rpl7a	13	17
Rps4x	18	16	Ddx5	14	28	Rpl3	14	11	Ywhaq	13	16
Rpl3	18	13	Matr3	14	24	Zfp326	14	17	Rbmx	13	14
Rbmx	18	10	RPS6	14	21	Rpl23a	14	12	Myl12a	13	12
Rpl7a	17	21	Kif5c	14	17	Rbmx	14	13	Rps11	13	11
Kif5c	17	14	Rpl3	13	18	Actr1a	14	10	Rpl10a	13	11
Rpl10a	17	11	Rps2	13	15	Dhx9	13	10	Elavl4	12	17
Thrap3	17	8	Rpl24	13	12	Rpl13	13	7	Limch1	12	17
Rpl19	16	15	Zfp326	12	15	Trim3	13	10	Rpl23a	12	14
Hnrnpl	16	11	Rpl8	12	13	Rpl4	12	14	Hnrnph1	12	7
Rpl7	16	10	Rpl28	12	13	Hnrnpc	12	11	Rpl3	11	14
Rpl21	16	5	Hnrnpk	11	21	Myl12a	12	13	Hnrnpc	11	12
Rpl15	15	15	Hnrnph1	11	19	Actn4	12	7	Rpl7	11	6
Rps2	15	13	Rpl10a	11	17	Rps11	11	13	Myo1b	10	16
Zfp326	15	12	Hnrnpl	11	16	Rps4x	11	8	Actr1a	10	14
Dctn2	15	7	Myl6	11	14	RPS6	11	9	Dhx9	10	13
Myl6	14	11	Rpl23a	11	14	Rpl24	11	8	Trim3	10	13
Rpl23a	14	11	Raly	11	13	Rpl10a	11	13	Specc1l	10	10
Rpl8	13	12	Rpl18	11	11	Shtn1	11	7	Hnrnpr	10	7
Rpl28	13	12	Rpl26	11	9	Rps3a1	10	15	RPS6	9	11
Raly	13	11	Sfpq	11	7	Rpl19	10	6	Rpl26	9	10
Rpl27a	13	8	Rbmx	10	18	Rpl15	10	8	Mpp5	9	10
Rbm14	12	17	Rpl7	10	16	Hnrnpk	10	16	Rps4x	8	11
Rps9	12	15	Ncoa5	10	11	Rpl26	10	9	Rpl24	8	11
Rpl24	12	13	Ddx17	10	10	Mpp5	10	9	Rpl15	8	10
Rpl10	12	9	Hnrnpc	9	21	Strn4	10	7	Sorbs2	8	10
Igf2bp1	12	7	Rpl10	9	12	Sorbs2	10	8	Rps9	8	9
Rpl17	12	6	Thrap3	8	17	Specc1l	10	10	Dpysl2	8	9
Rpl18	11	11	Rpl27a	8	13	Rps9	9	8	Ybx2	8	7
Ncoa5	11	10	Rpl30	8	10	Rpl30	9	6	Rpl13	7	13
Bclaf1	11	7	Rpl34	8	10	Rpl34	9	7	Actn4	7	12
Rpl27	11	7	H1fx	8	10	Dpysl2	9	8	Shtn1	7	11
Ddx17	10	10	Rpl18a	8	8	Rpl8	8	7	Strn4	7	10
Rpl30	10	8	Fbl	8	8	Hnrnpl	8	4	Rpl34	7	9
Rpl34	10	8	Dhx15	8	7	Ddx17	8	7	Rpl8	7	8
H1fx	10	8	Dctn2	7	15	Dctn4	8	7	Ddx17	7	8
Actr1a	10	7	Igf2bp1	7	12	Myl6b	8	5	Dctn4	7	8
Poldip3	10	5	Bclaf1	7	11	Ablim1	8	4	Coro1c	7	8
Rpl26	9	11	Rpl27	7	11	Coro1c	8	7	Rps2	7	7
Hnrnpf	9	6	Actr1a	7	10	Pard3b	7	6	Rpl18	7	7
Sf3b2	9	6	Rpl36	7	8	Rps2	7	7	Calm1	7	7
Hist1h1b	9	4	Fmr1	7	8	Hnrnph1	7	12	Hist1h1b	7	5
rps14	9	2	Hnrnpr	7	6	Rpl18	7	7	Capzb	7	4
Rpl18a	8	8	Rpl17	6	12	Rpl27a	7	5	Rpl19	6	10
Fbl	8	8	Hnrnpf	6	9	Rpl27	7	5	Rpl30	6	9
Rpl36	8	7	Sf3b2	6	9	Hnrnpr	7	10	Pard3b	6	7
Fmr1	8	7	Rpl29	6	8	Ybx2	7	8	Rbm14	6	6
Rpl29	8	6	Rpl35a	6	7	Calm1	7	7	Rpl28	6	6
Npm1	8	5	Ccdc85c	6	6	Sorbs1	7	4	Dhx15	6	6
Mpp5	8	3	Rps24	6	5	Rbm14	6	6	Pgam5	6	6
Ptbp1	8	3	Rpl36a-ps1	6	5	Rpl28	6	6	Rpl31	6	6
Rps23	8	3	Chtop	6	4	Rpl7	6	11	Sptan1	6	6
Sfpq	7	11	Nxf1	6	2	Rpl18a	6	5	Raly	6	5
Dhx15	7	8	Rps19	6	2	Dhx15	6	6	Rpl29	6	5
Rpl35a	7	6				Rpl36a-ps1	6	3	Klc1	6	5
Btbd17	7	5				Khdrbs1	6	2	H1fx	6	4
Ilf3	7	4				Pgam5	6	6
Elavl4	7	2				Rpl31	6	6
Luc7l3	7	2				Kif2a	6	3
Hnrnpr	6	7				Map1a	6	4
Ccdc85c	6	6				Myo18a	6	5
Ybx2	6	4				Sptan1	6	6
H2afy	6	4				Coro2b	6	2
Nop56	6	4
Igf2bp3	6	4
Erh	6	3
Rpl37a	6	2
Ssb	6	0
