# Supplementary material for: Oriented cell divisions induce basal progenitors and regulate neural expansion across tissues and species
Source: Sci Adv. 2026 Feb 4;12(6):eadz6827. doi: 10.1126/sciadv.adz6827 (PMC12871468; doi:10.1126/sciadv.adz6827)
Supplement: Supplementary file 2 — Tables S1 and S2 [file sciadv.adz6827_tables_s1_and_s2.zip › adz6827_table_s1.xlsx]

## Sheet: DEG_cell_type_2-outer-RGC-clust
MOUSE oRGC cluster DEG			oRGC target genes in Pal et al. 2025 (43)			oRGC specific in Thomsen et al 2016 (42)			oRGC specific in Pollen et al. 2015 (41)			DEG in common
				UP in MOUSE oRGC cluster DEG	DOWN in MOUSE oRGC cluster DEG		UP in MOUSE oRGC cluster DEG	DOWN in MOUSE oRGC cluster DEG		UP in MOUSE oRGC cluster DEG	DOWN in MOUSE oRGC cluster DEG	oRGC target genes in Pal et al. 2025 (43)		oRGC specific in Thomsen et al 2016 (42)		oRGC specific in Pollen et al. 2015 (41)
Gene	LogFC	adj-pv	Npas3	Oui	Non	Fam107a	Non	Non	Abat	Non	Non	UP in mouse oRGC	DOWN in mouse oRGC	UP in mouse oRGC	DOWN in mouse oRGC	UP in mouse oRGC	DOWN in mouse oRGC
Fabp7	2.91927	1e-300	Nfia	Non	Oui	Tnc	Oui	Non	Acsbg1	Oui	Non	Npas3	Nfia	Tnc	Tuba1a	Acsbg1	Apbb2
Ptn	2.56424	1e-300	Itga6	Oui	Non	F3	Non	Non	Adgrg6	Non	Non	Itga6	Idh1	Slc1a3	Tubb2b	Cdk6	Mgst3
Mt3	3.10639	3.36e-248	Etv1	Oui	Non	Itm2c	Non	Non	Apbb2	Non	Oui	Etv1	Emx2	Fabp7	Robo1	Dock1
Dbi	1.74726	4.61e-230	Cald1	Non	Non	Ppap2b	Non	Non	Arap2	Non	Non	Prdm16	Ntrk3	Ptprz1	Rtn1	Ednrb
Ptprz1	2.4859	2.28e-145	Dab1	Non	Non	Moxd1	Non	Non	Bmp7	Non	Non	Gulp1	Ppp2r2b	Ptn	Sox4	Eepd1
Ddah1	2.37853	7.29e-142	Prdm16	Oui	Non	Lrrc3b	Non	Non	Brca1	Non	Non	Meis2	Dmrta2	Tspan18		Etv1
H2afz	0.910622	1.68e-137	Ctbp2	Non	Non	Slc1a3	Oui	Non	Carhsp1	Non	Non	Anxa2	Tspan5	Rgs20		Etv5
Vim	1.45637	2.59e-129	Ptprm	Non	Non	Fabp7	Oui	Non	Cdca7l	Non	Non	Phactr2	Mgll	Notch2		Fabp7
Rbp1	3.13293	2.67e-107	Gulp1	Oui	Non	Ptprz1	Oui	Non	Cdk6	Oui	Non	Plagl1		Eepd1		Fgfbp3
Slc1a3	2.60782	3.21e-108	Meis2	Oui	Non	Tuba1a	Non	Oui	Dio2	Non	Non	Wscd1		Gng12		Gng5
Pea15a	1.84068	2.37e-80	Anxa2	Oui	Non	Tubb2b	Non	Oui	Dock1	Oui	Non	Pax6		Gpm6b		Gulp1
Rgcc	2.9987	8.15e-78	Phactr2	Oui	Non	C1orf61	Non	Non	Ednrb	Oui	Non	Cdh4		Atp1a2		Hopx
Mest	2.52802	2.47e-76	Plagl1	Oui	Non	Ptn	Oui	Non	Eepd1	Oui	Non	Creb5		Tmem132b		Idi1
Zbtb20	1.50694	1.14e-76	Wscd1	Oui	Non	Vepf1	Non	Non	Etv1	Oui	Non	Arhgap5		Sfrp1		Mlc1
Qk	1.31499	2.08e-66	Pax6	Oui	Non	Tspan18	Oui	Non	Etv5	Oui	Non	Lipg		Mfge8		Mt3
Ckb	0.95533	7e-62	Cdh4	Oui	Non	Rgs20	Oui	Non	Fabp7	Oui	Non	Kcnk10		S1pr1		Nog
Hmga2	1.92262	5.79e-46	Creb5	Oui	Non	Notch2	Oui	Non	Fam107a	Non	Non	Lrp4		Cst3		Nrg1
Ntrk2	2.25209	2.66e-44	Ift43	Non	Non	Eepd1	Oui	Non	Fbn2	Non	Non	Megf10		Hopx		Ptprz1
Gli3	1.36232	3.35e-37	Zfhx4	Non	Non	Carhsp1	Non	Non	Fgfbp3	Oui	Non	Dmd				Sema5a
Sema5a	1.66528	1.11e-35	Kazn	Non	Non	Gng12	Oui	Non	Fhod3	Non	Non	Etv5				Tcf7l2
Hmgb2	0.677631	8e-36	Arhgap5	Oui	Non	Maged2	Non	Non	Fkbp9	Non	Non	Fstl1				Tmem132b
Phgdh	1.31469	2.82e-35	Tln2	Non	Non	Ndrg4	Non	Non	Fut8	Non	Non	Tnc				Ttyh1
Ednrb	2.45574	5.58e-35	Cpne2	Non	Non	Adhfe1	Non	Non	Gabrb1	Non	Non	Plpp3				Veph1
Meis2	0.780744	3.96e-35	Lipg	Oui	Non	Gpm6b	Oui	Non	Gde1	Non	Non	Nrg1
Sfrp1	1.03413	5.89e-34	Idh1	Non	Oui	Cd9	Non	Non	Gfap	Non	Non	Psat1
Pantr1	0.830493	2.71e-33	Bmp7	Non	Non	Grm3	Non	Non	Gng5	Oui	Non	Id4
Snhg18	2.03508	5.1e-33	Vegfa	Non	Non	Dio2	Non	Non	Gulp1	Oui	Non
Plpp3	1.21777	5.86e-32	Paqr8	Non	Non	Slco1c1	Non	Non	Hnmt	Non	Non
Tmsb4x	0.417109	1.26e-30	Filip1	Non	Non	Robo1	Non	Oui	Hopx	Oui	Non
Ptx3	3.97335	3.07e-30	Akap12	Non	Non	Bmp7	Non	Non	Hs6st2	Non	Non
Sall3	3.10807	2.37e-29	Emx2	Non	Oui	Cyp51a1	Non	Non	Idi1	Oui	Non
Ccnd1	1.4461	3.82e-29	None	Non	Non	Atp1a2	Oui	Non	Il6st	Non	Non
Veph1	3.96689	9.55e-29	Sel1l3	Non	Non	Tmem132b	Oui	Non	Itm2c	Non	Non
Fam181b	2.18391	1e-28	Wdr41	Non	Non	Sfrp1	Oui	Non	Lgals3	Non	Non
Eif1b	0.81654	1.03e-28	Kcnk10	Oui	Non	Lifr	Non	Non	Lgals3bp	Non	Non
Gnai2	0.798065	1.86e-28	Fhod3	Non	Non	Slitrk2	Non	Non	Lifr	Non	Non
Fzd8	1.76459	2.13e-27	Ntrk3	Non	Oui	Slc6a1	Non	Non	Lrrtm3	Non	Non
Sox9	0.953867	2.18e-27	Lrp4	Oui	Non	Mfge8	Oui	Non	Mgst3	Non	Oui
Sox2	0.925989	3.1e-27	Ppp2r2b	Non	Oui	S1pr1	Oui	Non	Mlc1	Oui	Non
Hes5	1.24293	4.05e-27	Megf10	Oui	Non	Lgals3	Non	Non	Mob3b	Non	Non
Cdh6	2.42446	8.08e-27	Dmd	Oui	Non	Rtn1	Non	Oui	Moxd1	Non	Non
Slc25a5	0.793839	6.12e-27	Lifr	Non	Non	Sox4	Non	Oui	Mt3	Oui	Non
Tox	2.6713	2.98e-26	Dmrta2	Non	Oui	Sat1	Non	Non	Nog	Oui	Non
Fgfbp3	1.99432	6.2e-26	Etv5	Oui	Non	Cst3	Oui	Non	Nrg1	Oui	Non
Hmgn3	0.975692	5.31e-25	Tspan5	Non	Oui	Tubb2a	Non	Non	Paqr8	Non	Non
Gm29260	2.56996	3.13e-24	Palld	Non	Non	Hopx	Oui	Non	Ptprz1	Oui	Non
Arhgap5	1.04329	9.13e-24	Fstl1	Oui	Non				Pxmp2	Non	Non
Ntm	1.98692	1.31e-23	Crh	Non	Non				Rab3gap2	Non	Non
Id4	0.751147	1.54e-23	Qki	Non	Non				Rhoj	Non	Non
Pax6	0.877375	3.5e-22	Efnb2	Non	Non				Sel1l3	Non	Non
Cst3	0.847457	4.9e-22	Ndfip1	Non	Non				Sema5a	Oui	Non
Ldhb	0.872485	7.19e-22	Spag16	Non	Non				Slc26a1	Non	Non
Oat	1.56284	1.07e-21	Tnc	Oui	Non				Slco1c1	Non	Non
Lix1	1.03564	3.03e-21	Plpp3	Oui	Non				Slitrk2	Non	Non
Notch1	1.06173	6.44e-21	Cd9	Non	Non				Soat1	Non	Non
Sparc	1.52217	1.21e-19	Lgals3	Non	Non				Stom	Non	Non
H2afv	0.522785	1.67e-19	Lrrc3b	Non	Non				Tcf7l2	Oui	Non
Sox21	1.15802	6.98e-19	Mgll	Non	Oui				Tfpi	Non	Non
Pou3f2	1.08222	1.41e-18	Nrg1	Oui	Non				Tktl1	Non	Non
Cdh4	1.48943	3.09e-18	Cd81	Non	Non				Tmem132b	Oui	Non
Prdm16	1.62033	3.57e-18	Scrg1	Non	Non				Tnnc1	Non	Non
Gm11627	2.12178	8.05e-18	Psat1	Oui	Non				Ttyh1	Oui	Non
Atp1a2	2.0162	2.28e-17	Lyn	Non	Non				Veph1	Oui	Non
Efnb1	0.83657	2.15e-17	Dio2	Non	Non				Ybx3	Non	Non
Cadm2	1.83335	2.69e-17	Id4	Oui	Non
Asrgl1	1.75184	6.1e-17
Creb5	0.921039	5.98e-17
Xist	0.65155	6.28e-17
Rlbp1	1.53578	1.59e-16
Fbxl7	1.5178	1.84e-15
Cdk6	1.19087	3.03e-15
Gapdh	0.400358	3.28e-15
Tox3	0.909092	4.15e-15
Fam171b	1.12984	5.96e-15
Gng5	0.5257	6.18e-15
Fgf15	3.41881	9.31e-15
Plce1	1.61331	9.8e-15
Npas3	1.35404	1.07e-14
Camk2d	1.87173	1.55e-14
Fgfr2	1.53225	1.79e-14
Acss1	2.24178	2.36e-14
Sh3rf3	2.19742	2.5e-14
Fstl5	1.76901	2.44e-14
Nes	0.803131	2.36e-14
Acot1	1.72715	2.57e-14
Tuba1b	0.48582	2.44e-14
Nr2e1	1.0303	2.91e-14
Pcdh10	1.45615	3.18e-14
Pmm1	1.35662	3.53e-14
Rhoa	0.787961	4.09e-14
Adamts18	1.8099	1.09e-13
Sorcs1	3.67029	1.89e-13
Jun	0.78259	1.91e-13
Rorb	1.86121	2.53e-13
Anp32b	0.49132	2.71e-13
Sox1	1.2534	1.27e-12
Etv1	1.76235	1.33e-12
Vit	2.95729	2.02e-12
Nectin3	1.07112	2.38e-12
Selenoh	0.536525	2.46e-12
Slc35f1	1.03176	2.61e-12
Etl4	1.06753	3.61e-12
Sema5b	1.44923	4.81e-12
Cks2	0.692081	8.04e-12
Cdh2	0.603785	8.36e-12
Psph	1.29482	1.25e-11
Marcks	0.292825	1.24e-11
Glo1	0.885898	1.5e-11
Cnn3	0.642755	1.87e-11
Adgrv1	1.77608	4.03e-11
Myo10	1.17102	4.03e-11
Pdpn	1.71274	6.31e-11
Sox2ot	1.36956	6.7e-11
Hmgb1	0.260668	7.6e-11
Rgs20	1.41097	9.56e-11
Nrg1	1.36943	1.11e-10
Mfge8	1.57213	1.59e-10
Prdx1	0.458482	1.92e-10
Slc22a23	1.74854	2.05e-10
Metrn	1.52666	3.55e-10
Abhd4	2.05913	3.9e-10
Rcn1	1.15706	5.31e-10
Ntn4	1.99863	5.87e-10
Megf10	1.68713	5.89e-10
11-sept	0.616432	9.74e-10
Gng12	2.19725	1.03e-09
Ntng1	2.97951	1.36e-09
Gm17750	0.942288	1.33e-09
Lpar1	1.12293	1.56e-09
Tspan18	1.32875	1.68e-09
Stk39	0.99414	1.74e-09
Pdzph1	2.7047	2.1e-09
Mt2	1.02497	2.07e-09
Aldh1l1	5.47346	2.32e-09
Csmd1	2.00596	2.22e-09
Psat1	0.67434	2.5e-09
Hectd2	1.40195	2.92e-09
Etv5	1.95705	3.09e-09
Rhoc	1.53384	4.45e-09
Ctnnd2	0.926119	4.7e-09
Thsd4	2.72264	6.5e-09
Scrn1	0.807909	6.35e-09
Acsbg1	2.93284	7.48e-09
Rai14	0.897084	7.2e-09
Hmgcs1	0.638445	7.53e-09
Hsp90b1	0.478666	7.53e-09
Clic1	0.66136	8.93e-09
Lipg	2.86853	9.62e-09
Lrp4	1.76772	9.74e-09
Rasal2	1.026	1.02e-08
Siva1	0.570237	1.16e-08
Cenpf	0.56153	1.18e-08
Knstrn	0.949097	1.29e-08
Ttyh1	0.720713	1.43e-08
Cdca8	0.635046	1.58e-08
Mir100hg	0.517089	1.92e-08
Gpm6b	0.586416	2.23e-08
Gm42418	0.305604	2.67e-08
Rnf180	1.72463	2.84e-08
Itgb8	1.32536	2.84e-08
Pkdcc	1.53278	2.88e-08
Wscd1	1.4829	3.1e-08
Arl6ip1	0.520255	4.56e-08
Shroom3	1.21169	5.53e-08
Hspa4l	1.06751	6.26e-08
Aldoc	0.646631	6.3e-08
Tubb4b	0.558005	7.13e-08
S1pr1	1.40451	8.22e-08
Cspg5	1.51138	8.69e-08
Lima1	1.08097	8.69e-08
Schip1	1.18568	1.37e-07
Igfbp5	1.02842	1.41e-07
Ppp1r1a	0.715434	1.53e-07
Pfn1	0.421516	1.7e-07
Sema6a	1.20871	1.93e-07
Ube2c	0.53312	2.07e-07
Eva1c	3.11615	2.18e-07
Cdc20	0.755684	2.18e-07
Csmd2	2.02178	2.29e-07
Bmpr1b	1.70833	2.55e-07
Gdi2	0.505655	2.51e-07
Idi1	0.75433	3.2e-07
Tpi1	0.480416	3.62e-07
Efhd2	0.953266	4.17e-07
Aldoa	0.624688	4.52e-07
Slc7a11	3.44676	5.91e-07
Id1	1.59337	5.88e-07
Mir670hg	1.16878	6.22e-07
Gas1	0.538331	7.15e-07
Sema3a	1.40533	7.32e-07
Tnc	3.19785	8.87e-07
Nedd4	0.332879	8.74e-07
Cntnap2	0.836377	9.03e-07
Arhgef26	1.43545	9.78e-07
Hmgn2	0.402796	1.03e-06
Iqgap2	1.09559	1.19e-06
Hat1	0.717112	1.64e-06
Camk1d	1.52909	1.76e-06
Fgf13	0.921992	1.87e-06
Tcf7l2	1.0547	2.01e-06
Gulp1	2.2781	2.39e-06
H1fx	0.381088	2.57e-06
Actr3b	1.72553	2.67e-06
Notch2	1.17311	2.66e-06
Igsf11	1.95442	2.87e-06
Nckap5	0.884621	3.06e-06
07-sept	0.467179	3.15e-06
Hspa5	0.457403	3.36e-06
Napepld	1.49879	3.39e-06
Dek	0.337805	3.59e-06
Sox6	0.699019	3.63e-06
Zic4	1.32639	3.94e-06
Fzd2	0.629506	4.72e-06
Pimreg	0.843624	5.39e-06
Shc3	2.07636	5.54e-06
CT025619.1	1.99319	5.63e-06
Srsf9	0.478548	5.73e-06
Bmper	1.91879	6.08e-06
Maml2	1.33914	6.25e-06
1810037I17Rik	0.547294	6.52e-06
Cdkn3	1.31967	6.7e-06
Sh3bgrl	0.431003	8.36e-06
Flnb	1.23946	9.01e-06
Ddit4l	1.99276	1.02e-05
Vegfb	0.741995	1.03e-05
Mir99ahg	0.46185	1.26e-05
Qrfpr	5.08416	1.42e-05
Hnrnpf	0.376581	1.42e-05
Ccnb1	0.623218	1.44e-05
Nkain4	1.65479	1.46e-05
Plaat3	1.77989	1.52e-05
Mlc1	1.89131	1.52e-05
Ptchd4	2.47612	1.57e-05
Ildr2	1.48633	1.63e-05
Nr2f1	0.378223	1.65e-05
Oaz1	0.292807	1.7e-05
Sgcd	2.73234	1.84e-05
Mrfap1	0.403949	1.92e-05
Ran	0.261035	1.96e-05
Atxn1	1.38783	1.97e-05
Acaa2	1.27108	2.03e-05
Birc5	0.522184	2.08e-05
Pou3f3	0.4367	2.12e-05
Slc6a11	4.28124	2.22e-05
Efna5	1.60873	2.3e-05
Sox1ot	1.83184	2.4e-05
Itga6	0.829435	2.47e-05
Sox8	2.09739	2.56e-05
Mcm3	0.583825	2.56e-05
Mcm6	0.590354	2.69e-05
Cmss1	0.902937	2.97e-05
Ppargc1a	1.6414	3.07e-05
Tcf7l1	0.803188	3.33e-05
Rdm1	1.08975	3.39e-05
Prkd1	1.34692	3.81e-05
Smc2	0.465477	3.8e-05
Ranbp1	0.288235	4.15e-05
Pdlim4	1.21548	4.17e-05
Smc4	0.444811	4.57e-05
Myo6	1.20341	4.66e-05
Cep290	0.867537	4.67e-05
Pou2f1	0.810251	4.72e-05
Nim1k	1.7271	4.94e-05
Ptgfrn	0.84348	5.07e-05
Gm27239	3.62775	5.18e-05
Ldha	0.372146	5.45e-05
Mms22l	0.833927	5.59e-05
Tmpo	0.356408	5.62e-05
Kitl	1.4204	6.64e-05
Kcnk2	0.897977	6.65e-05
Prc1	0.489952	6.68e-05
Nlgn1	0.971814	7.28e-05
Dapp1	2.59302	7.37e-05
Nog	1.43181	7.44e-05
1110015O18Rik	1.64101	7.71e-05
Shisa2	0.684637	9.14e-05
Lmnb1	0.377081	9.83e-05
Rnaseh2c	0.451201	0.000100822
Nhs	1.01108	0.000119252
Nasp	0.301121	0.00012517
A330048O09Rik	1.58027	0.000133275
Tsen34	0.578039	0.000147171
Apela	4.82597	0.000151557
Fnbp1	1.32505	0.000151957
Gins2	0.8771	0.000176974
Lsm2	0.415322	0.000200425
Mt1	0.519742	0.000208715
Phactr2	1.05137	0.000211485
Rexo2	0.568887	0.000211584
Fgfr1	0.626752	0.000222603
Klhl13	1.17404	0.00023446
Nde1	0.704743	0.000241061
Zhx2	1.49824	0.000248117
Syt11	0.34022	0.000250754
Peli2	0.933654	0.000252567
Intu	1.52822	0.000259298
Sub1	0.298362	0.00027375
Col2a1	0.880062	0.000275728
Atp5g2	0.262266	0.000289335
Trps1	0.651348	0.00028992
Tacc1	0.609049	0.000290936
Msi2	0.416052	0.000308227
Tmem132b	1.8717	0.000314657
Eef1d	0.353646	0.00032628
Elp4	0.820461	0.00033598
B230118H07Rik	0.870222	0.000338568
Prdm16os	1.96379	0.000343372
Plxnc1	1.57181	0.000351146
Plagl1	0.465756	0.000383198
Camk2a	1.82998	0.000389848
Cetn3	0.398837	0.000389848
Tsix	0.748825	0.000393049
Ccnb2	0.639584	0.000398969
Tipin	0.523757	0.000414383
Gm38604	1.63666	0.000427506
H2-Ke6	0.951874	0.000435295
Myl12a	0.609751	0.000449157
AY036118	0.433122	0.000449157
Cadps2	1.64439	0.000465333
Pbk	0.533331	0.000465295
Adgrb3	0.770408	0.000484322
Nucks1	0.30182	0.000530429
Cnbp	0.360462	0.000556693
Arhgap18	1.3364	0.000562798
Mid1ip1	0.862196	0.000598672
E2f5	0.785687	0.000598672
Nek6	0.776403	0.000609653
Cks1b	0.403374	0.000627498
Patj	1.5758	0.000639841
Cpa4	4.12033	0.000649643
Thbs3	0.864993	0.000649643
Atp5h	0.257332	0.000650155
Ctnnb1	0.310826	0.000698626
Ctdspl	1.13747	0.000705014
Zcchc24	1.97606	0.000723285
Ak3	0.96133	0.000740525
Dmd	0.857092	0.000748326
Mdh1	0.395603	0.000774256
Sfr1	0.30701	0.000801278
Spc25	0.499106	0.00082523
Rdx	0.295779	0.000854895
Rnaseh2b	0.643974	0.000874772
Cenpa	0.438715	0.000882087
Peg10	1.46142	0.000937545
Prkcb	1.42586	0.000955375
Gnao1	0.4288	0.000953788
S100a13	2.14874	0.00102323
Tpx2	0.418377	0.00104165
Dad1	0.417143	0.00107954
Mdk	0.26966	0.00108864
Oxa1l	0.708673	0.00115058
Spred1	0.710383	0.00116956
Racgap1	0.479739	0.00118086
Lsamp	1.0605	0.00118246
Ano1	4.01142	0.00122323
Luzp2	1.32119	0.00122655
Spata13	0.711513	0.00125083
Setbp1	0.441864	0.00126519
Eepd1	2.31531	0.00132606
Psap	0.547853	0.00137872
Hspe1	0.268017	0.00138477
Kbtbd11	0.712119	0.0014011
P4ha3	3.19558	0.00144545
Fign	1.54501	0.00145655
Pbx3	1.01929	0.0015187
Nrg3	1.23631	0.00158519
S100a1	2.53129	0.00163952
Fam96a	2.79875	0.00166562
Hmgn1	0.190537	0.00166004
Ccdc34	0.330142	0.00175045
Ctnna1	0.494811	0.00176215
Tanc1	0.799696	0.00177449
Fam210b	0.636953	0.00177739
Cdon	0.497131	0.00182851
Pou3f4	1.13815	0.00187655
Msmo1	0.581453	0.00188872
Jam2	1.08212	0.00189533
S100a6	2.23945	0.00191704
2900052N01Rik	3.26237	0.0020265
Tfap2c	0.718953	0.0020265
Abcd3	0.634197	0.00209812
Gpc4	0.764117	0.00214527
Atp5o.1	1.28678	0.00229608
Col25a1	3.02423	0.00234769
Hells	0.443101	0.00237805
Stag2	0.510399	0.00243883
Ncald	1.24417	0.00260169
Add3	0.785022	0.00263543
Meis1	1.76322	0.00264717
Pmp22	2.4213	0.00268871
Anxa2	1.52511	0.00269748
Lig1	0.389613	0.00291227
Pkn2	0.43926	0.0029397
Zeb1	0.502742	0.00299944
Kcnip4	2.75811	0.00317431
Fam124a	0.994467	0.00317969
Lockd	0.431344	0.00317969
Zfp36l1	0.360553	0.00321589
Ccdc80	1.71998	0.0032683
Hes1	0.447603	0.00347269
Ybx1	0.144602	0.00347269
Acadl	1.19496	0.00351278
Kcnd2	1.20372	0.00352681
Cdca3	0.426661	0.00352232
Srsf2	0.258723	0.00370237
Glrx2	0.412875	0.00374097
Prdm12	2.28597	0.00406599
Actn1	0.672003	0.00413027
Txn1	0.279686	0.0042109
Hopx	1.00347	0.00424136
Ckap2l	0.565764	0.00428109
Rsrc1	0.541487	0.00448839
Mageh1	0.639038	0.00450138
AI314180	2.61786	0.00458842
Aplp2	0.425434	0.00460724
Rad51b	1.29743	0.00485091
Commd1	0.458243	0.00493264
H2afx	0.328962	0.0049692
Nr3c1	1.39764	0.00502032
Gnas	0.207585	0.0050864
Samd4	0.78621	0.0051822
Dnajc1	0.511242	0.00522967
Mrpl58	0.434229	0.00532391
Nkain2	1.08277	0.00537597
Fxn	0.70165	0.00539039
Pitpnc1	0.550143	0.00539952
Hint1	0.189774	0.00546005
Boc	0.729795	0.00549857
Hdac9	1.25104	0.00574323
Sybu	1.03177	0.00574323
Col22a1	3.20642	0.00581322
Hs3st3a1	3.41769	0.00586118
Garem1	1.16294	0.00607184
Tceal3	0.845991	0.00620684
Dgkb	1.18323	0.00635261
Gm48742	2.05313	0.00646342
Exosc8	0.480595	0.00672312
Tnfaip6	2.04113	0.00674766
Dock1	0.831042	0.00673537
Vamp3	0.652202	0.00692291
Rfx4	0.727167	0.00699035
Otx2	1.83264	0.00705556
Mrpl13	0.383678	0.00711704
Tns3	0.921239	0.0071688
Nrcam	0.499632	0.00728527
Rap1a	0.545997	0.00737364
G3bp1	0.285163	0.00738332
Kcnk10	0.738823	0.00805328
Spc24	0.408017	0.00808629
Gkap1	0.403806	0.00823295
Cdkn2c	0.949418	0.00850185
Nusap1	0.356681	0.00883249
Wwtr1	0.659639	0.00899668
Fat1	0.590765	0.00920929
Tpgs2	0.594239	0.00938344
Taf13	0.75427	0.00947762
Ssx2ip	0.765839	0.00954071
Prrx1	0.763699	0.0095907
Gm20388	1.2298	0.00969262
Rora	1.38201	0.00985836
Ccnd2	0.168998	0.009875
Fignl1	0.739598	0.00992724
Nwd1	2.58011	0.010046
Prdx6	0.355273	0.0101467
Gm47423	2.04053	0.0103494
Cdca7	0.403717	0.0103494
Uhrf1	0.468982	0.0105167
Cntln	0.575469	0.0105632
Ckap2	0.518132	0.011298
Txnl1	0.343044	0.0115702
Mir9-3hg	0.401854	0.0115793
Pcdh8	1.16016	0.012
Arhgap21	0.573311	0.0120878
Phlpp1	0.651268	0.012191
Serbp1	0.156205	0.0122893
Magi1	0.524082	0.0123597
Fmc1	0.47826	0.0124882
Xylt1	0.833169	0.0124945
Lrrc1	0.805863	0.0129252
Cux1	0.358344	0.0133991
2010107E04Rik	1.2401	0.0136454
Ermn	2.28598	0.0138422
Il17rd	1.42293	0.0140154
Aif1l	0.603557	0.0153919
Tnfaip8l1	1.61669	0.0155125
Cdh20	2.236	0.0164643
Selenof	0.312644	0.0173175
Snx3	0.350743	0.0175924
Desi2	0.56417	0.0177801
Zic3	1.00133	0.0178042
Gmnn	0.40023	0.017851
Pard3b	0.819302	0.0184401
Tbc1d4	0.922913	0.0185538
Ubl3	0.478483	0.0187468
Gpx8	0.707613	0.0188171
Mpp5	0.709984	0.0191567
Prokr1	1.6068	0.0195869
Ajuba	0.906752	0.0199488
Ankfn1	4.11118	0.0202474
Myo16	1.7614	0.021012
Gins1	0.737427	0.0211262
Rbmxl1	0.375213	0.0213026
Ptch1	1.21167	0.0214986
Tmem56	2.27348	0.0217416
Acsl3	0.507555	0.0219159
Alyref	0.265951	0.0221242
Smpdl3a	1.46608	0.0225061
Diaph3	0.750207	0.0229083
Ptges3	0.235642	0.023003
Dut	0.251332	0.023503
Krcc1	0.636228	0.0242748
Nol7	0.28643	0.024632
Fstl1	0.635299	0.0246457
Tuba1c	0.541785	0.0248446
Aspm	0.495234	0.0253791
Dhfr	0.446398	0.0254014
Ccna2	0.374469	0.0254418
Steap1	2.77099	0.0255855
Pld1	2.43742	0.0257528
Commd10	0.780085	0.0257528
Cenpk	0.486552	0.0263489
Cntn6	3.7887	0.0273227
Gm19554	0.982137	0.0275155
Nsmce2	0.443559	0.0275824
Mettl15	1.51131	0.0277161
Pantr2	1.16091	0.0282426
Gm35188	2.41569	0.0283769
Notch3	0.78485	0.0285617
Sox3	0.371775	0.0286834
Ghr	2.26407	0.0290846
Grm8	2.78798	0.0291585
Tnfaip8	0.707139	0.0293294
Npm1	0.130536	0.0293294
Gm17167	0.656172	0.0318022
Lsm6	0.282878	0.0320317
Il18	1.87178	0.0322556
Spry2	1.50934	0.032391
Ddx39	0.408269	0.0329714
Pura	0.419857	0.0330832
Pla2g16	4.72632	0.033738
Spata6	1.5333	0.0344035
A630089N07Rik	0.798998	0.0346168
Psmg4	0.369456	0.0346168
Etv4	2.60595	0.0351498
Psrc1	0.607261	0.0351988
Cyr61	3.7581	0.0355482
Nap1l1	0.15878	0.0355332
Slbp	0.34047	0.0365433
Vldlr	0.772247	0.0371723
Klhl32	0.98873	0.0376868
Tle1	0.471562	0.0378781
Fras1	0.781312	0.037934
1700020I14Rik	1.8363	0.0402096
5033430I15Rik	1.92997	0.0403481
Mcu	1.03641	0.0411827
Pbxip1	1.26892	0.0411896
Stox2	0.267762	0.0411896
Prdx4	0.399407	0.0411969
Lrr1	0.740067	0.0417469
Lap3	0.561058	0.0424339
Mrps14	0.289598	0.0431188
Srsf3	0.164628	0.0434119
Rpa2	0.464311	0.0449312
1500011K16Rik	2.38245	0.0459563
C330027C09Rik	2.54567	0.0460686
Hist1h2bc	0.537792	0.0464599
Ascl1	0.563068	0.0466314
Naa50	0.377414	0.0477576
G630016G05Rik	0.970136	0.0488895
Lxn	1.43845	0.0496577
Dars	0.434927	0.0496665
Trove2	1.99471	0.0502954
Mcm4	0.424748	0.0502954
Kazn	0.804338	0.0506028
Hsd17b10	0.366457	0.0507608
Frat2	0.579541	0.0509894
Hmgb3	0.189945	0.052013
Cenpq	0.485748	0.0521156
AW011738	0.956605	0.0537872
Plekhb1	3.67232	0.0541735
Hnrnpd	0.18127	0.0541336
Bmpr1a	0.411275	0.0548753
Pclaf	0.239993	0.0568346
Nek7	0.775221	0.0572083
Ntn1	2.82466	0.0577612
Mns1	0.44699	0.0581722
Jag1	1.42242	0.0582829
Ung	0.602521	0.0587015
Pdcd5	0.225298	0.0588011
Tspan7	0.500484	0.0588513
Cdo1	0.798612	0.058879
Hgf	6.03503	0.0598423
Gsx2	2.79044	0.0598561
Usp51	1.5908	0.0598423
Sgo2a	0.489734	0.0598423
Topbp1	0.370411	0.0602122
Galk1	0.50944	0.0614249
Ltv1	0.64359	0.0616358
Cyp20a1	0.880994	0.0618012
Ptpra	0.375961	0.0621126
Tspan12	0.769232	0.0624916
Sssca1	2.07421	0.0626496
Kif15	0.363116	0.0627107
1500009L16Rik	0.635884	0.0632664
Mif	0.138458	0.0634112
Mrpl42	0.287691	0.0637767
Pgam1	0.225607	0.0640202
Usp1	0.290161	0.0645939
Sall1	0.443174	0.0653225
Minos1	1.21481	0.0657686
Uaca	0.783472	0.0661569
Eif1ax	0.241241	0.0668791
1600010M07Rik	2.47992	0.0674006
Calm3	0.220777	0.0678328
Ptpdc1	1.08223	0.068069
Naaladl2	2.67401	0.0688695
Cxxc4	0.549735	0.0693246
Chrac1	0.480632	0.0693912
Trmt112	0.289469	0.069915
Mtm1	1.13595	0.0701568
Dnajc9	0.273607	0.0704437
Gm19412	1.83406	0.0708585
Rad23a	0.507037	0.0708766
Bicc1	1.21951	0.0710243
Sfrp2	0.696112	0.0711984
Dtd2	0.812032	0.0724683
Plcb4	0.713522	0.0728473
Slc25a13	0.87377	0.0728715
Mfap3l	2.10013	0.0743025
Gm28175	2.39128	0.075355
Canx	0.266353	0.0754085
Gm4675	1.25079	0.0761478
Gm28376	1.9218	0.0761701
Hsd17b12	0.370668	0.0761478
Ndnf	2.43152	0.0769196
Ndrg2	0.385552	0.0775064
Mki67	0.263679	0.0782397
Ubash3b	0.991553	0.0784592
Pacrg	1.96214	0.0793673
Dscc1	0.922029	0.080708
Snrpb	0.203403	0.0810141
2610318N02Rik	0.65655	0.0817038
Anxa5	1.25987	0.0819943
Cox8a	0.155632	0.0821523
Paqr8	0.666556	0.0835978
Pde1b	0.549832	0.0837607
Pbdc1	0.363929	0.0838135
Gm13889	0.586761	0.0843867
Cenpm	0.418694	0.0844799
Dtna	1.1726	0.0853636
Trim59	0.340239	0.0853636
Gli2	0.700655	0.0867429
St6galnac5	1.3547	0.0882569
Gpd2	0.609498	0.0883272
Hist1h2ab	0.923061	0.0888307
Etfa	0.428075	0.0892149
Tsen15	0.506115	0.0902593
Hist1h4i	0.36128	0.0939739
Fndc3b	0.941195	0.0945435
Slc1a2	0.591767	0.0949081
Ect2	0.474303	0.0949081
Hmgcr	0.304874	0.0950493
Tmem256	0.304819	0.0952575
Usmg5	0.885381	0.0954373
Gramd1c	2.88502	0.0959693
Necab2	1.14342	0.0963983
Mrps28	0.500381	0.096757
Scd2	0.19991	0.0967782
Stxbp6	0.575644	0.0974632
Rmi2	0.782986	0.0974836
Cntn3	1.92479	0.0975248
Mcm2	0.368467	0.0982417
Filip1	1.1847	0.0986298
Gpc1	0.390183	0.0986298
Wwox	0.794199	0.100217
Gm28285	2.34019	0.101228
Mbnl2	0.68055	0.101925
Dpyd	1.93455	0.102636
Banf1	0.209708	0.103303
Paupar	1.83973	0.103511
Orc6	0.343793	0.103511
Chst11	1.14338	0.10399
Cdc42	0.208821	0.10399
Kpnb1	0.287801	0.104997
Fam133b	0.279017	0.105342
2410015M20Rik	1.47193	0.108543
Fam3c	0.766693	0.108597
Cep55	0.590409	0.110122
Dusp16	0.585657	0.111827
Cfap100	2.71002	0.112806
Ncam2	0.796743	0.113377
Pebp1	0.150685	0.114057
Col5a2	1.0664	0.114361
St13	0.190453	0.115272
Hist1h4h	0.743532	0.115295
C030005K06Rik	3.67745	0.115566
Klf3	0.436932	0.115672
Fam241a	0.813107	0.115956
1700008J07Rik	0.899281	0.11614
Hist1h3e	0.665441	0.118089
Itgav	0.78373	0.123658
Ssbp2	0.308511	0.124672
Pyurf	4.25714	0.125489
Hnrnpk	0.138103	0.12577
Arid5b	0.820646	0.12579
Smpd2	0.76548	0.125987
Klf15	1.91094	0.126217
Gsn	1.67259	0.127752
Nrarp	0.490096	0.127752
Pcna	0.232284	0.127766
Tkt	0.209315	0.132138
Entpd1	2.00497	0.132556
Taldo1	0.236735	0.133175
Peg3	0.328318	0.133278
Tbc1d31	0.750975	0.135698
Tmem138	0.565852	0.136221
Cenpl	0.61642	0.136844
Nudt12	1.68779	0.137196
Cpne2	1.01065	0.138062
Ybx3	0.286757	0.139046
Hsp90aa1	0.104002	0.141305
Itga2	2.76377	0.141848
Ccn1	0.738583	0.142042
BC052040	0.643113	0.142383
Wnt4	2.1654	0.142666
H19	1.12484	0.142731
Spire1	0.335787	0.143394
Carnmt1	0.368522	0.145155
Alk	1.60613	0.145223
Immp1l	0.333311	0.145644
Six3	1.55883	0.146786
Slc14a2	1.21099	0.147586
Ndufc2	0.177632	0.151223
Gcsh	0.316597	0.15142
Prkg1	1.32211	0.151825
Fam13c	0.880646	0.151825
Kcnb1	1.04267	0.153822
Atad2	0.296391	0.153981
Car8	3.04224	0.155785
Ckap5	0.246424	0.156015
Pgk1	0.19754	0.156062
Usp25	0.545115	0.156301
Shroom2	0.913796	0.157533
1110051M20Rik	0.504503	0.158076
St5	1.33267	0.158568
Serf2	0.133508	0.158796
Prok2	3.58983	0.15914
Pole2	0.676458	0.160993
Pls1	1.42293	0.161933
Adgrb2	0.579327	0.162234
Nmi	1.55723	0.16307
Ropn1l	2.00567	0.163779
Snrpd2	0.149825	0.164894
Ppox	0.758808	0.165174
Tmem55a	1.98044	0.165635
Lars2	0.500134	0.167263
Fam184b	0.967455	0.167733
Pgls	0.206389	0.167815
Cdk1	0.277925	0.168743
Melk	0.460329	0.169568
Map7	1.85786	0.169685
A430027H14Rik	1.58694	0.170093
Lfng	0.698977	0.170093
Prdm5	0.819801	0.170926
Col12a1	1.85882	0.171295
Ccdc90b	0.410513	0.17164
Sptssa	0.329989	0.174187
Polr3h	0.520903	0.174843
Hirip3	0.280443	0.17518
Shisa4	0.460934	0.175286
Rpp30	0.386874	0.175988
Cacnb2	0.800452	0.176065
Kif20b	0.376745	0.17631
Rilpl1	0.719569	0.176455
Gm43305	1.1809	0.176579
Ilk	0.350253	0.17708
Trim68	1.62958	0.177266
Gm38287	1.62958	0.177266
Msn	0.383054	0.177983
Prelid1	0.241465	0.178624
Hist1h3i	0.776293	0.180401
Chek1	0.450692	0.180401
C130026L21Rik	1.0418	0.180596
2310039H08Rik	0.393063	0.18087
Dab1	0.291627	0.181563
Snap23	0.65332	0.182531
Rhoq	0.712634	0.183395
Lmcd1	0.91969	0.184519
Mdfic	1.00952	0.185231
Uqcc2	0.22503	0.185761
Gm26694	2.43959	0.186671
Xiap	0.359694	0.186973
Gm49267	4.11697	0.187574
Cenpe	0.272985	0.187838
Nudcd2	0.278298	0.188343
Csrp1	0.833632	0.188682
Rapsn	2.42928	0.18886
Diras2	2.02244	0.18968
Tacc3	0.350058	0.189731
Gm2115	4.10262	0.190491
Gem	1.40016	0.190502
Ddx39b	0.172719	0.191217
Prss23	1.04236	0.192453
Lama1	1.0934	0.192668
Ubc	0.181737	0.19377
Ccne2	0.484204	0.19414
Plod2	0.593812	0.195768
Usp37	0.418687	0.195939
Vdac2	0.241373	0.195986
Mcm5	0.32553	0.197092
D730003I15Rik	1.11374	0.197485
Zfhx4	0.416149	0.202747
Pola2	0.504354	0.203805
Ccnd3	0.455699	0.203835
Nsfl1c	0.302356	0.204171
Slc27a1	0.557633	0.204807
Rnh1	0.579875	0.205751
Pacsin3	0.812049	0.20605
Pnp	0.549352	0.20658
Hist1h4c	0.870547	0.206597
Tmed10	0.25655	0.208098
Fam111a	0.581423	0.208798
Arntl	1.22389	0.210624
Atf5	0.604138	0.210624
Lage3	0.315286	0.211099
Gm32618	1.95712	0.211291
Rassf10	2.58443	0.211954
Mcm7	0.201857	0.211936
Dleu2	0.268454	0.211954
Ube2e2	0.40617	0.212022
Hibadh	0.551107	0.213272
Samd5	0.897082	0.215869
Abca1	0.972791	0.216103
Maged2	0.389697	0.216103
Pappa	1.29938	0.216753
Mvk	0.545409	0.217225
Gm26691	2.54997	0.218723
Ammecr1	0.580644	0.219059
Zfp800	0.470935	0.220873
Nr6a1os	1.1673	0.221778
Tspan3	0.210609	0.22261
Syt13	2.51118	0.223204
Taf7	0.385562	0.223204
Batf3	1.58581	0.223384
Nr1d2	1.04752	0.223384
Heatr5a	0.676852	0.22636
Rpp25l	0.333253	0.22636
Ostm1	0.632639	0.226716
Tafa1	2.47841	0.228619
Magt1	0.366277	0.228712
Prelid2	1.01158	0.228838
Zcchc11	1.11778	0.230269
Asap1	0.41389	0.230929
Zic1	0.329879	0.231439
Eef2kmt	0.844291	0.231701
Nxt1	0.345884	0.231737
Dleu7	0.892282	0.231762
Ssr1	0.321915	0.232281
Tgfa	1.55166	0.232372
Stambpl1	2.47148	0.232936
Echs1	0.331232	0.232936
Dnajc24	0.404062	0.233407
Gca	0.748698	0.233563
Srsf7	0.153921	0.234136
Rnf26	0.486078	0.234136
Erh	0.281676	0.234352
Wnt7a	0.70769	0.236682
Cenpp	0.464896	0.236777
Acadm	0.512616	0.237297
Gfra1	1.24633	0.23856
Cdc73	0.341583	0.239932
2610316D01Rik	0.897984	0.240749
Bbx	0.291701	0.241219
Dlx2	0.98837	0.241648
Fuom	0.696569	0.241784
Pold1	0.437923	0.243262
Raver2	0.859722	0.243829
Ctso	1.12189	0.24611
1500015O10Rik	4.19087	0.247358
Tmem47	0.620716	0.247882
Top2a	0.162694	0.249058
Cdc14a	0.504419	0.249058
Med21	0.285055	0.249111
Dlx1	0.860587	0.249814
Tprgl	0.376032	0.249966
Tor1aip2	0.381099	0.251201
Gm5617	0.518713	0.251741
S100a16	1.29659	0.253156
Csdc2	0.837677	0.253955
Klhl5	0.360563	0.254036
Hist1h4d	0.344043	0.255149
Tceal8	0.273438	0.255324
Itgb5	1.98474	0.256257
2810468N07Rik	1.59513	0.256273
Pgm1	0.730946	0.263132
Hist1h3b	1.20481	0.263132
F3	1.66581	0.263643
Akr1b3	0.358823	0.264406
Sash1	0.574324	0.267237
Abhd17b	0.354416	0.26953
Lsm4	0.186166	0.269542
Lrrc23	3.07506	0.26985
Aurkb	0.328405	0.270225
Nbdy	0.355731	0.27078
Rif1	0.239235	0.270855
Shisa9	1.6665	0.272445
Xrcc4	0.669524	0.272613
Ccdc28b	0.437003	0.273186
Wnk1	0.246413	0.274223
Gas2l3	0.458404	0.274604
Fgfr3	0.340996	0.274876
Park7	0.151479	0.275432
Dmrta1	0.718313	0.278217
Unc119	0.308601	0.278767
Mad2l1	0.371617	0.280359
Asb4	1.32353	0.281059
Hectd2os	0.852221	0.28121
Fam114a1	1.61613	0.281596
Gm14636	1.86062	0.281882
Sgce	0.501877	0.281882
Plch1	0.618805	0.282334
Adgra1	2.23576	0.283015
St8sia1	0.605638	0.283966
Ahnak	1.20278	0.285388
Trpc1	0.760172	0.287487
Hist2h2ac	0.418655	0.289278
Erbb2	1.03125	0.289384
9430038I01Rik	0.564099	0.289675
Pag1	0.480878	0.290746
Irf2bpl	0.266289	0.290973
Pcnp	0.222601	0.29246
Eda	1.20636	0.29264
Dipk1c	0.950539	0.292791
Pygb	0.418205	0.29315
Hist1h2ai	1.35405	0.294013
Impdh2	0.229932	0.294976
Lck	1.11763	0.295967
Gm44623	2.48563	0.297477
Ctdsp1	0.543624	0.29856
Sae1	0.234687	0.298844
Chchd7	0.355898	0.298945
Pias3	0.864002	0.298972
Tnrc6b	0.247695	0.300405
Paics	0.201956	0.300978
Ndc1	0.477077	0.302959
Pabpc4l	0.917518	0.303345
Scml4	2.46412	0.303657
Pdgfc	0.77123	0.30403
C030037D09Rik	1.13578	0.306223
Iqca1l	1.9244	0.306223
Palld	0.323551	0.306223
Atp5j	0.136222	0.307587
Gsta4	0.582764	0.310194
Anapc11	0.206489	0.310194
S100a11	0.554645	0.310471
Zcwpw1	0.954939	0.311619
Lrtm2	3.48169	0.313521
Atp5g3	0.163342	0.314255
Fadd	0.863555	0.315997
Tshr	1.25364	0.316586
Tns1	0.677062	0.316586
Slc16a3	1.08329	0.317103
Fam208a	1.88273	0.318398
Anapc13	0.218643	0.320455
Gm13425	2.327	0.322994
Pon2	0.556057	0.325098
Arhgef40	0.44344	0.327238
2210408I21Rik	0.66106	0.327542
Ctbp2	0.283435	0.327542
Ap4s1	0.375613	0.328475
Spred2	0.480767	0.328658
Nsun7	1.49643	0.329179
Hist1h2bn	0.9303	0.329179
Tfdp1	0.283438	0.331071
Arhgef6	2.67541	0.331338
Swi5	0.16058	0.331844
Selenbp1	1.50439	0.332213
Zcchc12	1.30917	0.334191
Asah1	0.464902	0.334855
Txnrd2	0.710145	0.335718
Egfem1	1.85516	0.340583
Srsf5	0.178211	0.341194
Pcgf5	0.359029	0.341194
Stat4	1.16572	0.344788
Per3	1.0111	0.347757
Pola1	0.367569	0.348892
Pnisr	0.156048	0.349464
Hist1h4a	1.20114	0.35087
Trappc13	0.369364	0.35087
Pacsin2	0.557081	0.351083
Gm5914	0.517753	0.354135
Pdzrn3	0.954375	0.354162
Tmem165	0.304205	0.354951
Nek2	0.565079	0.355277
Pttg1	0.588365	0.357946
Hacd2	0.563774	0.358
Gm29683	2.59688	0.360955
Zfand4	0.917121	0.361426
Kcnj10	0.816555	0.36262
Rad21	0.19417	0.363097
Smc3	0.159357	0.363694
Adamts20	1.05587	0.366355
2810408I11Rik	0.668313	0.366355
Zufsp	2.47633	0.36723
Naaa	1.79367	0.36723
Ptprj	0.960089	0.368017
Enpp4	0.81217	0.368017
Gm27243	1.62043	0.368184
Stac	1.9225	0.368263
Parva	0.499415	0.368573
Tmem100	1.17687	0.370847
Srp9	0.200045	0.372652
Rpp25	1.50659	0.372861
Mro	1.21077	0.372996
Pdcd10	0.264461	0.374542
Uqcrb	0.164766	0.374542
Eif4ebp1	0.60168	0.374542
Arl1	0.2655	0.375835
Tjp1	0.340794	0.375912
Fam126a	0.320468	0.375917
Casp8ap2	0.252694	0.378499
Gm37240	1.40717	0.379164
Ppil1	0.297595	0.381168
Nudt7	1.48515	0.382118
Slc2a10	2.91494	0.382118
D030055H07Rik	1.25849	0.382118
Erg28	0.289325	0.382118
Gm48226	0.609808	0.382118
Psma5	0.180108	0.384128
Anp32e	0.146779	0.384837
Fut10	0.63195	0.385137
Snapc2	0.484323	0.387132
Micu2	0.452872	0.387132
Rbbp7	0.212751	0.387953
Ptgis	1.87476	0.390577
Tenm3	0.369516	0.390577
Nipsnap2	0.457672	0.39135
Rrm2	0.215363	0.391645
Cd63	0.275409	0.392019
Ptbp1	0.245944	0.392697
Suclg1	0.232863	0.392697
Gna14	1.69309	0.393793
Plp2	0.456403	0.394637
2010204K13Rik	0.359099	0.395472
Ost4	0.207037	0.395878
Fam174a	0.484037	0.396234
Ppih	0.253971	0.39632
Hist1h1e	0.213878	0.397498
Dgki	0.813878	0.397726
Mybl1	0.736865	0.400288
Rhbdf1	1.54526	0.400407
Rfc4	0.239641	0.400407
Akap7	0.832588	0.401251
Ssr2	0.24352	0.401553
Usp2	1.11698	0.404379
P3h4	0.970343	0.405312
Mrpl14	0.246194	0.405312
Bpgm	0.414012	0.405312
Mppe1	1.52233	0.406451
Rap2c	0.377631	0.407619
Nxt2	0.771346	0.408527
Gm14305	0.670504	0.408682
Tmem5	2.27348	0.408866
Snx5	0.284328	0.412674
3110099E03Rik	2.26946	0.4127
Gm42695	2.26946	0.4127
Eci1	0.389312	0.412761
Tmem237	0.345342	0.413274
Rnf169	0.448964	0.41363
Tbc1d15	0.435907	0.415303
Acer3	1.05722	0.417296
1700010I14Rik	1.76666	0.417746
Gm26779	3.53151	0.419063
Erf	0.447786	0.419041
Aph1c	1.78464	0.419964
Ctdsp2	0.274391	0.4209
Cfap20	0.234813	0.421137
Herc6	1.13963	0.421637
Rfc2	0.243676	0.42333
Gm26771	1.01303	0.423616
Gpc6	0.295528	0.423802
Prim1	0.274864	0.424825
Cap2	0.703162	0.424825
Fam46a	3.44904	0.42666
Ska1	0.39321	0.426957
Alkbh2	0.657559	0.428451
Wdr17	0.903731	0.428982
Chst3	0.940464	0.429241
Gm26904	1.73982	0.429584
AW554918	0.512981	0.430479
Gm14966	1.37757	0.430599
Bcar3	1.59464	0.431114
Ccdc138	0.52786	0.431278
Gen1	0.460469	0.431299
Tmem106c	0.565428	0.432001
Wdr61	0.21558	0.432683
Zfp367	0.55133	0.432683
Tead2	0.191044	0.433002
Gm13986	3.37103	0.435064
Mgea5	1.29293	0.435064
Tmem164	0.605182	0.437606
Eno1	0.197221	0.440443
Chrm2	2.68592	0.441658
Rangap1	0.191279	0.44199
Ccdc115	0.369407	0.442135
Sowahc	0.564448	0.442848
Hnrnpr	0.136077	0.442918
Klf12	0.414001	0.444638
Shroom4	1.10727	0.445443
Terf1	0.34299	0.446467
Tom1	0.98331	0.448572
Lsm5	0.156771	0.449301
N6amt1	0.376365	0.449715
Gm13052	1.86949	0.451115
Tafa5	0.459193	0.452173
Pgp	0.242911	0.453708
Ccnc	0.396653	0.454798
Mutyh	0.943393	0.454798
Gpx7	0.648179	0.45554
Ptp4a2	0.135873	0.456404
Eif2ak2	0.731441	0.456567
Depdc1b	0.744549	0.458086
Efemp2	0.654315	0.458224
Eri2	0.467095	0.45895
Sult5a1	1.20222	0.458953
Emp2	1.45213	0.458953
Gm26916	1.66326	0.458953
Dapk2	2.12289	0.459564
Ctnnbip1	0.208579	0.460507
Arvcf	0.335212	0.460793
Ppp1r3c	1.25243	0.461251
Slc38a3	1.03791	0.462643
08-sept	0.42949	0.463356
Plekha7	0.435128	0.463639
Cnnm2	1.24738	0.465009
Serpinh1	0.255089	0.466209
Slc25a24	0.92738	0.46714
Pspc1	0.257165	0.467773
Pax6os1	1.9969	0.46805
1810022K09Rik	0.924941	0.468265
Lnpk	0.2794	0.468525
Zfp808	1.39333	0.46916
Ctgf	5.20371	0.470538
Ccdc13	1.6288	0.471358
Lama2	2.452	0.472762
Aebp2	0.309773	0.474734
Calu	0.261615	0.475361
Gm43024	2.02256	0.47694
Arf5	0.144049	0.476946
Ppp1ca	0.138714	0.477072
4933439N14Rik	2.3812	0.478315
Ndufa2	0.123302	0.478682
Ikbip	0.659239	0.479931
2610300M13Rik	5.0068	0.480211
Adgrb1	0.399631	0.481311
Ugp2	0.40625	0.481373
Dbpht2	2.01097	0.481664
Gm28448	1.79094	0.481816
Hist1h2af	0.813301	0.481816
Fkbpl	0.72552	0.481939
Ift20	0.252729	0.481968
Rassf1	0.439896	0.481968
Knl1	0.256233	0.482603
Mrpl54	0.229853	0.483182
Prim2	0.358119	0.483615
Plk1	0.276136	0.485578
Abraxas1	0.614064	0.485711
Cmtm5	2.9653	0.488316
Kank2	1.09222	0.488285
Blmh	0.231833	0.488424
Cavin3	0.571073	0.488534
Blvrb	0.659155	0.489615
Slc14a1	2.91849	0.490165
Gm13111	4.61875	0.491876
Hspd1	0.122513	0.493481
Psmc3	0.160439	0.49415
Gm44257	1.03433	0.494168
Cenpt	0.437452	0.494192
Dnajc4	0.649897	0.495226
Gm4117	1.34342	0.496993
Map7d3	1.74358	0.496993
Pla2g4c	1.34293	0.498562
Grid2	1.06068	0.499054
A930005H10Rik	0.519646	0.499165
Trim24	0.278436	0.499165
Gm26733	1.43918	0.500964
Colgalt2	2.26856	0.501839
Olig1	2.88639	0.501839
Igf2bp2	0.218182	0.504138
Tmed5	0.298165	0.504259
Rfc1	0.193199	0.505029
AW551984	2.26376	0.505539
Dnmt3a	0.232708	0.505518
Smim27	0.424929	0.506551
Cbx3	0.106674	0.506551
Khk	1.43318	0.506875
2700033N17Rik	0.538523	0.507602
Tmem65	0.345245	0.507602
Slc4a4	0.686374	0.507602
Hist1h3f	0.770435	0.508303
Eif2s2	0.107551	0.508645
Luc7l2	0.137947	0.508788
Lmntd1	4.28057	0.510995
Afg1l	1.23899	0.510995
Nsmce4a	0.168509	0.510995
Gm43573	1.91559	0.510995
Nab2	1.41288	0.511768
Col4a5	0.648613	0.512024
Slco1c1	2.76093	0.51428
C030014I23Rik	1.53712	0.514614
Plin3	0.578515	0.514614
Vcl	0.546641	0.514826
Sh3pxd2a	0.442886	0.515357
Ccdc82	0.524606	0.516377
Apobec1	1.10381	0.518214
Traf3ip2	1.67173	0.519064
Timm17a	0.259733	0.519064
Pcbd2	0.501269	0.520117
Nudt2	0.309464	0.521334
Speg	1.22506	0.521628
2610524H06Rik	2.18608	0.521719
Oraov1	4.03379	0.522707
Ercc6l2	0.449778	0.523734
Fam199x	0.475818	0.525465
Ssrp1	0.146415	0.525465
Lamp1	0.218861	0.525728
Kif11	0.206234	0.526015
Hist1h2ap	0.292592	0.527144
Gm10125	1.2157	0.528042
Hacd4	1.66493	0.528042
Snrnp35	0.422701	0.528042
Hap1	0.373169	0.528051
Phf19	1.38206	0.52841
Piga	0.603142	0.528683
Alkbh7	0.474377	0.528735
Cdv3	0.135966	0.528783
Zfp703	0.335943	0.529053
Zfp971	0.992124	0.530149
Il6st	0.633256	0.530149
A830082K12Rik	0.35248	0.530149
4933404O12Rik	0.766897	0.530149
Il17d	0.91844	0.530149
Glul	0.309771	0.5302
Stard4	0.395802	0.530672
Nuf2	0.285231	0.53069
Col11a1	0.416472	0.531568
A430035B10Rik	1.03333	0.531739
Hexb	0.974651	0.53229
Ndufs7	0.180574	0.53324
1700018L02Rik	1.84357	0.533255
Vcam1	0.35901	0.533394
Cntrl	0.324917	0.533394
Hist1h3c	0.337204	0.534033
Gpx3	0.764128	0.534224
Gstm1	0.633395	0.534791
Kifc5b	0.617861	0.535085
Gnai3	0.216763	0.536661
Rmi1	0.436273	0.536838
Rgs7bp	0.579498	0.536838
Aurka	0.30251	0.537287
AW549877	0.394535	0.537535
Mtx3	0.568463	0.537535
Cers5	0.374283	0.537535
Papd5	1.61924	0.537535
Azin1	0.241779	0.538783
Nfe2l2	0.417159	0.53984
Smim11	0.207905	0.540337
Snrpd1	0.105796	0.540913
Uevld	0.636233	0.540995
1810010H24Rik	1.35536	0.541187
Atad5	0.294954	0.541666
Syde1	0.844725	0.542651
Vgll4	0.238282	0.543875
Ncapg	0.279475	0.54442
Spcs2	0.157414	0.545459
Aldh2	0.308536	0.545459
Hspb6	0.751288	0.546402
Phkb	0.442007	0.546744
Ndufa12	0.129704	0.547987
Ankzf1	0.545518	0.548261
Itgb3bp	0.311702	0.548261
Ssna1	0.202458	0.548261
Fam173a	0.307705	0.548261
Acot2	0.767384	0.549346
Pmvk	0.282557	0.549346
Arsb	0.81112	0.549346
Hdhd2	0.29346	0.549701
Fam234b	0.561101	0.549751
Gm3854	0.960259	0.550324
Timm17b	0.227967	0.550456
St7	0.382599	0.550513
Pkd2	0.422748	0.551449
Cep89	0.364107	0.552062
Chil1	2.07874	0.552289
Capn5	1.24322	0.552863
Litaf	0.349275	0.553532
Larp7	0.193579	0.554698
Ccnk	0.281102	0.555098
Necap2	0.593701	0.555414
Magoh	0.149935	0.557613
Arl4a	0.414915	0.55764
Npepl1	0.506103	0.55767
Trip6	0.391237	0.557777
D1Ertd622e	0.335816	0.559023
Nelfb	0.349785	0.559047
Nit2	0.406811	0.559047
Gm30934	3.50326	0.55952
Gm33630	3.50326	0.55952
Rbm46	2.05001	0.559856
Vwa5a	0.914904	0.55994
10-sept	0.368818	0.560048
Col27a1	0.850293	0.560581
Rap1gds1	0.360177	0.561042
Dhx32	0.329381	0.561373
Rbl1	0.388728	0.561656
Tst	0.469703	0.562352
Gm19426	0.752868	0.563488
2510017J16Rik	0.844753	0.563505
Hace1	0.550549	0.563566
Snx17	0.240239	0.564329
Olig2	1.57047	0.56512
Stc1	0.9099	0.56512
Zgrf1	0.448134	0.565423
Gm9922	2.0259	0.565423
Cbx1	0.102862	0.565423
Gm15328	1.75088	0.566303
Six3os1	1.76082	0.566609
Rgl3	3.43976	0.567206
Dlgap1	0.506926	0.568418
Gm44421	3.39634	0.569027
2310033P09Rik	0.269747	0.569192
Smc1a	0.123521	0.570644
Il11ra1	0.747228	0.570814
Gm26885	1.14714	0.572353
Spdya	1.2044	0.573393
Ccdc36	2.47304	0.5739
Tmtc3	0.477255	0.574494
Dhrs3	1.74031	0.574552
Utrn	0.501545	0.577028
Maoa	0.481896	0.578117
As3mt	0.760571	0.578117
Tfg	0.242555	0.578303
D3Ertd254e	3.2968	0.578329
Nr6a1	0.73921	0.579017
Bag3	1.38324	0.5792
Tomm22	0.149246	0.579202
Actn2	2.38679	0.579312
Sgo1	0.233637	0.579636
Ndufaf4	0.233027	0.579636
Cdc6	0.432457	0.579636
Gm20517	2.37094	0.580282
Cnep1r1	0.287875	0.581193
Cenpn	0.404011	0.581193
Spink2	1.96927	0.581193
Urgcp	0.554286	0.581193
Clstn1	0.224829	0.581287
Bex4	0.171295	0.582165
Plekho1	0.195535	0.583657
Pik3c2a	0.341353	0.583669
Ppp2r5a	0.465986	0.585393
Chaf1b	0.304166	0.585393
Lpin2	0.341868	0.585393
Gm26981	0.948678	0.588212
Phka1	0.877523	0.588712
Bcl7c	0.206445	0.590408
Cox4i2	1.27539	0.590408
Zcchc2	0.672813	0.592197
Cep63	0.363275	0.592376
Gstcd	0.446717	0.592806
Kif4	0.250312	0.59423
Rbm20	0.529819	0.595504
Kif1b	0.123664	0.595785
Zranb2	0.135142	0.597527
Lims1	0.277826	0.598553
Ndufb4	0.150889	0.60196
Plekha6	0.610438	0.603569
Gm17259	0.732826	0.60408
Slc9a3r1	0.491082	0.604793
Metap1d	0.36702	0.605631
Scly	0.678565	0.605631
9530034E10Rik	1.07917	0.606158
Hist1h2bb	0.678712	0.606158
Zc3h12b	0.801161	0.607364
Per2	1.22574	0.608401
Gpr83	3.03375	0.608573
Snx18	0.456151	0.609617
Dag1	0.249641	0.610376
Depdc1a	0.379114	0.612006
9230105E05Rik	1.86751	0.6122
Rest	0.258425	0.612627
Polr1a	0.324684	0.613369
Gm30731	1.85864	0.613526
Exd2	0.496651	0.613646
Fam19a5	1.04645	0.613646
Pygl	1.47014	0.613646
Rras	0.724426	0.61374
Snx4	0.300049	0.613977
Smyd4	0.440276	0.6148
Aifm2	1.44063	0.615066
Parp12	1.44258	0.615482
4930474N09Rik	1.86528	0.616873
Pdia3	0.163635	0.616873
Emc8	0.198633	0.616888
Dhdh	0.790305	0.617125
9530051G07Rik	1.43121	0.61746
Ufl1	0.317382	0.617647
Apln	1.0706	0.617647
Srprb	0.341551	0.617856
Atp5b	0.0867538	0.617856
Klf11	0.740421	0.618867
Kcnip2	2.20657	0.618899
Fam45a	0.452954	0.619795
A2m	2.19258	0.620545
Kif21a	0.119725	0.622376
Gm10638	1.06309	0.622376
Copz2	1.13011	0.62303
Enox2	0.445323	0.624739
Tcf3	0.17033	0.625308
Minar1	3.00137	0.625432
Ciao2a	0.20372	0.625455
Cdc45	0.3531	0.625765
Cope	0.182111	0.626084
8030423F21Rik	2.912	0.626277
Laptm4b	0.454365	0.626943
Gm50240	0.447675	0.626943
Dio2	2.15941	0.628924
Alg14	0.458738	0.628924
Sar1b	0.207454	0.628924
Ddt	0.19973	0.628924
Rad51	0.2818	0.628924
Rbm7	0.240227	0.62957
Ipo5	0.166146	0.629717
9630001P10Rik	1.40686	0.629717
Slc35g2	1.0459	0.629717
Sec61b	0.120371	0.630458
Akap13	0.32165	0.630839
Zdhhc23	1.39766	0.631988
Myl6	0.104563	0.632225
Mbnl3	0.627793	0.632225
Pdlim3	2.15385	0.632481
Pawr	0.557498	0.632481
Ndufab1	0.123884	0.632552
Nox1	1.28006	0.632637
Gm17501	1.18247	0.633381
Gm2885	6.61836	0.634402
Casp7	0.668717	0.634274
Rasa3	0.654239	0.634525
Gm6710	0.497904	0.634525
Bbs9	0.585378	0.634644
Etnk1	0.226137	0.634644
Gm44096	1.41309	0.635135
Nop58	0.141347	0.636584
Gldc	0.34992	0.636862
D130020L05Rik	0.703802	0.636923
Krt1	0.858402	0.637494
Cyb5b	0.258587	0.637874
Lmf1	0.663422	0.639048
D330023K18Rik	0.524482	0.640122
3110009E18Rik	0.500875	0.640461
Sall2	0.26115	0.641041
Acat2	0.175008	0.642636
Adhfe1	2.77171	0.643339
Cgref1	0.969244	0.643339
Ttk	0.295475	0.643731
Krt10	0.288924	0.644112
Gm16565	1.74769	0.644578
Slc25a15	0.813461	0.644948
Zfp40	0.512454	0.645525
Glmn	0.348067	0.645761
2010015M23Rik	5.61846	0.646444
Aldh9a1	0.528339	0.646649
Pnn	0.117866	0.647179
Spats2l	0.576871	0.647719
C430049B03Rik	0.62508	0.649226
Zfp119b	1.0158	0.650152
Cdc25b	0.339208	0.650152
Gm14419	1.24483	0.650152
Caskin2	0.535547	0.650152
Tmem106b	0.378194	0.65068
Ccdc160	1.7281	0.65068
Spdl1	0.345515	0.65068
Sf3b6	0.118996	0.651313
Plk4	0.257628	0.651662
Fzd5	2.70637	0.651985
Katnal2	0.670259	0.651985
Incenp	0.175719	0.652252
Mgmt	0.842945	0.652802
Nubpl	0.423721	0.652849
Apon	2.68009	0.653239
Cep192	0.270841	0.653239
Tmem170	0.704278	0.653775
P2ry14	0.634939	0.653985
Gsr	0.261998	0.655076
Wee1	0.236274	0.655076
Myl9	0.936065	0.655076
Fam53b	0.313256	0.655076
Sin3b	0.180244	0.655521
Amfr	0.290479	0.655521
Trabd	0.329702	0.656615
Phlda1	0.424134	0.657159
Tamm41	0.407972	0.657347
Hspa9	0.165001	0.657849
Pctp	1.0642	0.657849
Diaph2	0.333391	0.658448
Atp5d	0.103054	0.658472
Gm19461	5.03352	0.659143
Degs1	0.353374	0.659173
Sars2	0.536612	0.659173
Ston1	0.861221	0.659863
Gm16599	1.34684	0.659863
Fdps	0.157563	0.659894
Atp1a1	0.250802	0.659894
Vdac3	0.127167	0.660208
Gm49871	2.64386	0.661102
Mxra8	0.996291	0.661152
Hspa4	0.134723	0.662513
Srebf1	0.437706	0.66259
Ube2n	0.129451	0.662895
Eldr	0.586777	0.663248
Cys1	2.0041	0.663248
Ift74	0.203699	0.663583
Spata48	1.68186	0.663916
Capza1	0.179215	0.664124
Gm26793	1.46812	0.665811
Kif2c	0.268375	0.666351
Emg1	0.148162	0.666938
Orc1	0.736357	0.66694
Tmx3	0.240417	0.667141
Gm11146	1.99911	0.667857
Set	0.062551	0.669247
Amz1	1.20341	0.669437
Dguok	0.246232	0.669476
Gm16141	2.58394	0.669873
Naca	0.0600357	0.669873
Hdgf	0.103501	0.669917
Gli1	1.97495	0.670422
Acot11	2.55979	0.671186
2310040G07Rik	2.55979	0.671186
Gm12631	4.6185	0.671428
Hk2	0.22257	0.671971
1500009C09Rik	0.516784	0.672875
Mettl25	0.604896	0.673457
Cgrrf1	0.479077	0.674019
Mkl2	1.97006	0.674216
Trip4	0.335405	0.674216
Prrg1	0.604592	0.674216
Xrcc2	0.457876	0.676311
Eid1	0.104042	0.67633
Gm15398	1.67722	0.677073
Gm43713	1.94638	0.677225
Phf10	0.269321	0.678064
Pknox2	0.600421	0.67843
Fggy	1.02883	0.678525
Zfhx3	0.363301	0.678525
Pcsk4	1.09741	0.678741
Gm2415	0.775474	0.678814
Cpne3	0.262507	0.678814
Evi5	0.26403	0.678814
Wwp1	0.354662	0.678814
Dnajc19	0.191542	0.678876
C1qtnf6	1.03177	0.679271
Mef2b	2.5032	0.679273
Bmt2	0.300882	0.67932
Ccdc40	0.679324	0.680137
Ccdc18	0.348248	0.682735
Grik1	0.78274	0.682735
Med6	0.302324	0.683456
Gm47283	0.134563	0.683777
Acsf2	0.696981	0.684016
Ptpru	0.329226	0.684223
Oxsm	0.828288	0.684223
Twf2	0.429391	0.684743
Nudt16l1	0.31507	0.685471
Pgd	0.237951	0.686239
Parp4	1.61585	0.686365
Cpxm1	0.580304	0.686559
Fam228a	1.08351	0.686559
Poglut3	0.865958	0.686559
Gm26621	1.16656	0.68674
9030025P20Rik	0.958515	0.68674
0610009E02Rik	0.739209	0.68674
Cntfr	0.21229	0.68674
Gm50340	0.909717	0.68674
Gstm4	0.907495	0.687022
Cpne5	1.01342	0.687507
Cep112	0.401145	0.689641
Ostc	0.144997	0.691274
Mgat5	0.332368	0.69222
Lhcgr	4.13696	0.695325
Mis18bp1	0.202614	0.695325
4930522L14Rik	0.7881	0.695539
Zfp277	0.342552	0.696034
Kcnh7	0.236241	0.697075
1700125G22Rik	4.03354	0.697369
Dsg2	4.03354	0.697369
Ldb2	0.470862	0.697369
Styk1	2.41782	0.697375
Mrpl40	0.247483	0.697383
Tmem121	0.325091	0.697383
Hist1h2bj	0.406929	0.69744
Fez1	0.114453	0.69747
Gsto2	1.87504	0.697917
Marveld1	0.817365	0.698438
Zcchc3	0.2109	0.698438
Gm26668	2.39628	0.698438
Pebp4	2.39628	0.698438
Six5	0.582412	0.698438
Ptbp3	0.278472	0.699163
Gm15903	1.24896	0.700337
Cast	0.730085	0.700419
Apoe	0.418543	0.700445
Zup1	0.286028	0.700445
Rbm3	0.0839082	0.700493
Eif3j1	0.155683	0.701299
Dpagt1	0.414267	0.701831
Hacl1	0.990312	0.702628
Kpna2	0.348165	0.702783
Greb1l	2.38755	0.703502
Stk24	0.311428	0.703708
Fam172a	0.213962	0.704081
Hist1h2an	0.772216	0.705278
A730056A06Rik	0.637865	0.705977
Cartpt	2.391	0.707112
Ndufaf2	0.158042	0.707296
Tlcd1	0.881275	0.707296
Ppp1r12a	0.179671	0.707296
Atxn7l1os1	1.84387	0.70756
Thap1	0.40146	0.70756
D130009I18Rik	3.81115	0.70756
Grk6	0.269744	0.70756
Fam167a	0.528264	0.708078
Pja1	0.17403	0.708078
2610001J05Rik	0.237443	0.709172
Cdkal1	0.327106	0.709371
Adra1a	1.54971	0.709371
Hist2h2be	0.498351	0.709431
Enho	0.228272	0.709431
Tmem38a	0.629531	0.709605
Zfand6	0.156752	0.710388
Tnfrsf1a	0.688823	0.710415
Epb41l5	0.256444	0.713219
Myo5b	1.2177	0.715214
Unc50	0.241228	0.715229
Tfb1m	0.594987	0.715229
Gm47210	1.52152	0.716762
Tmem218	0.387447	0.716762
Arl14ep	0.342756	0.717237
Kif22	0.219283	0.718007
Gm26652	1.51454	0.718007
Hebp1	1.22489	0.718202
Gpr37	1.52566	0.718369
Gm44686	1.03085	0.718369
Ppig	0.114479	0.71893
Kifc1	0.390951	0.71893
Atp5s	3.6185	0.719098
Catip	3.6185	0.719098
1700028N14Rik	3.6185	0.719098
Rbm15	0.283813	0.719098
Ptpn14	1.51866	0.719172
Lhfpl2	0.70248	0.720237
Mapk4	0.604184	0.72053
Plcd4	1.51169	0.72053
Calm1	0.0723924	0.721147
Dnaaf4	0.782684	0.721155
4632415L05Rik	2.24942	0.721155
Ldlr	0.327802	0.722161
Crot	0.351797	0.722666
Sil1	0.48808	0.723861
0610037L13Rik	1.76079	0.723861
Gpi1	0.155822	0.724265
Wdhd1	0.304284	0.724265
Zfp945	0.263979	0.725125
Cenps	0.273555	0.725125
Mccc2	0.436493	0.725872
Bad	0.254654	0.725872
Stn1	0.414575	0.726885
Gm43570	0.895749	0.727132
Gm10069	1.48819	0.727261
Mrpl51	0.139659	0.727979
Gm15655	2.22245	0.729028
Zfp956	0.715457	0.729624
Ankrd33b	3.44858	0.730438
Ndufv2	0.129859	0.730826
Mthfs	0.807096	0.730826
Mbnl1	0.277561	0.731004
Cmc4	0.417055	0.731713
Bak1	0.482619	0.732047
3300002I08Rik	0.843815	0.732047
Slc25a3	0.0869253	0.732047
Hist1h2be	0.399057	0.732919
Fam102a	0.686049	0.733434
Nudc	0.109701	0.733558
Sspn	1.73197	0.734769
Haus5	0.358311	0.73536
Gm30025	0.550444	0.736441
Foxp3	3.48841	0.736995
Sdad1	0.256774	0.737452
Scp2	0.15562	0.737452
Med9os	0.801817	0.737554
Tab2	0.178395	0.739046
Cd302	1.00269	0.739046
A830010M20Rik	2.15921	0.739111
Scn11a	1.4556	0.739364
Atp8a1	0.303652	0.739481
Gm26873	1.29011	0.739549
Hist2h2bb	0.370823	0.739842
Hs3st3b1	0.995672	0.740725
Ddost	0.206507	0.740774
Eny2	0.101009	0.740774
Ccdc148	0.877778	0.740784
Golim4	0.169933	0.740784
Fkbp3	0.085174	0.740784
Gm12705	3.29657	0.740784
Mum1l1	3.29657	0.740784
6430573F11Rik	3.29657	0.740784
Tslp	3.29657	0.740784
Crygn	3.29657	0.740784
Rft1	0.571926	0.740784
Stx17	0.377076	0.740784
Ak2	0.154357	0.741549
Oaf	0.755285	0.741598
Gm20075	1.44621	0.741877
Hmmr	0.182073	0.745044
Aco1	0.317124	0.745754
Ngdn	0.237957	0.745794
Ogg1	0.67201	0.745794
Efcab11	0.451272	0.746052
Nfatc3	0.282358	0.746052
Prpf4b	0.104554	0.746052
Evc	0.478888	0.748631
Klf5	0.991106	0.748631
Gm10131	1.43029	0.748631
Tma7	0.0834277	0.748631
Pip4p2	0.274016	0.749575
Gm13375	1.42374	0.750655
Zfp709	0.717191	0.750655
Gm9889	0.819478	0.751109
Hmgcs2	3.21455	0.751745
Riiad1	0.549776	0.752745
Exosc3	0.244028	0.75276
Tcfl5	1.67425	0.75276
Gm15902	0.857915	0.75276
L3mbtl4	3.15906	0.753095
Gm15940	3.15906	0.753095
Spata5	0.34188	0.753164
Nacc2	0.459964	0.753202
Sct	2.09153	0.753202
Eef1akmt3	2.09153	0.753202
Xpo1	0.15084	0.753993
E430018J23Rik	0.812322	0.754501
Thbs1	0.778356	0.755049
Clu	0.43812	0.755049
Eif2a	0.200426	0.755049
Mmp14	0.249816	0.755366
Prxl2c	0.504057	0.756623
Zbtb11os1	0.739892	0.757329
Bfsp1	2.08446	0.757496
Psmb5	0.0991049	0.757926
Mtbp	0.448864	0.757926
Cntnap4	0.597591	0.758315
Pfkl	0.226999	0.758568
Olfr131	3.18142	0.758568
Atp5f1	0.0880081	0.758663
Dpy30	0.129264	0.75886
Gm47232	1.39898	0.759025
Smtn	0.433446	0.759519
Tagln2	0.288745	0.759519
Zhx1	0.304452	0.75988
Fanci	0.553815	0.75988
Lamb2	0.471733	0.75988
Mmp19	1.39256	0.75988
Ctdspl2	0.196029	0.75988
Gask1a	2.0504	0.759992
Galnt13	0.851806	0.759992
Cox14	0.139579	0.759992
Fbxo4	0.758935	0.760075
E030042O20Rik	3.08431	0.760188
Mip	3.08431	0.760188
Stoml2	0.164152	0.760915
Psenen	0.147537	0.760915
Spag16	2.03367	0.761029
Smdt1	0.0972582	0.761925
Btg3	0.230878	0.761925
Tmc7	0.467572	0.761925
Gm36266	1.02099	0.761925
Tmppe	3.03353	0.761925
Pm20d1	3.03353	0.761925
Pdzk1	3.03353	0.761925
Gm45620	3.03353	0.761925
Gm5741	3.03353	0.761925
Gm9465	3.03353	0.761925
Atf1	0.257735	0.761925
Sc5d	0.23782	0.762037
Gm10563	3.2968	0.762898
Kif23	0.187173	0.763165
Nbn	0.305279	0.763165
Slc46a1	0.650411	0.763427
Dnmt3b	0.593278	0.763571
Rhbdd3	0.416421	0.763571
Micu1	0.281262	0.763571
Emc2	0.234122	0.763571
Zfp362	0.271894	0.765601
Naprt	1.37463	0.767763
Hoga1	1.60629	0.767763
A930001M01Rik	1.21327	0.767794
Bet1	0.250104	0.768026
U2af1	0.0960404	0.768449
Rad1	0.341958	0.768554
Agpat2	1.20856	0.768554
Cchcr1	0.462426	0.768588
C230013L11Rik	0.87894	0.768588
Bub1b	0.170037	0.768654
Zfr	0.145716	0.7688
Snhg20	0.271642	0.768925
Rtca	0.210757	0.769723
Pkia	0.198924	0.769723
Sned1	2.00126	0.769723
Msh5	0.690566	0.769723
Gm14154	2.96486	0.769992
Zfp354b	1.36575	0.770459
Nck1	0.230481	0.771979
9330158H04Rik	2.91805	0.772088
Gm50050	2.91805	0.772088
Fam234a	0.665505	0.772676
Gpr180	0.379151	0.772676
9530077C05Rik	0.662427	0.773954
Dlgap5	0.223507	0.774734
Ldoc1	1.98221	0.774734
Mei4	1.95566	0.775893
Galnt1	0.184443	0.775913
Lmo1	0.188025	0.775913
Gm14325	0.868241	0.777589
Slc38a5	1.38291	0.777589
Cct8	0.0975212	0.778066
Pds5b	0.169493	0.778267
Morf4l2	0.109614	0.778267
Hnrnpa3	0.0736239	0.778267
Tcf19	0.318719	0.778267
Ssb	0.0836222	0.780367
Itpripl1	0.48638	0.78056
Yae1d1	0.160468	0.780633
Rhobtb2	0.344546	0.781096
Eif1	0.0590452	0.781096
Cdh23	3.18089	0.78141
D830050J10Rik	0.677674	0.78343
1810062G17Rik	2.81113	0.78343
9330188P03Rik	2.81113	0.78343
Gm32151	2.81113	0.78343
Inafm1	0.421136	0.785295
2410004B18Rik	0.225931	0.785458
Crtap	0.556676	0.785721
Rpgrip1l	0.347388	0.78584
Elob	0.0669474	0.786335
Mpst	0.236111	0.78665
Phka2	0.41311	0.787504
Lin52	0.385954	0.787504
Adam9	0.55762	0.787605
Nadk2	0.335423	0.787624
Cdt1	0.271618	0.788675
Hjurp	0.135546	0.788675
Ston2	0.228827	0.788675
Rcn3	0.31543	0.788675
Hadh	0.233486	0.789628
06-sept	0.277576	0.792159
Dbp	0.622152	0.792159
Loxl3	1.30288	0.792401
Hadhb	0.248631	0.79268
Ngf	2.75207	0.793218
Cryl1	1.05407	0.793218
4930523C07Rik	1.53285	0.793282
Apip	0.256124	0.793282
Gm28529	1.29688	0.793598
Ak4	0.43808	0.793598
Dgcr14	2.71159	0.794723
Fam120aos	2.71159	0.794723
Arhgap27os2	2.71159	0.794723
Ywhaq	0.0781961	0.795231
Tex9	0.214346	0.795231
Mrm3	0.408243	0.795318
Irs2	0.402023	0.795661
Phlda3	0.503609	0.795661
Tmem132e	1.87571	0.796225
Celsr1	0.176557	0.796225
Kcnd3os	1.87553	0.797193
Capns1	0.182411	0.797193
Gmfb	0.200847	0.797193
Frem2	1.28846	0.797193
Kmt5a	0.116501	0.797193
Smoc1	0.838596	0.797796
Trim34a	2.75956	0.799244
Rgma	0.184264	0.799244
Pdgfrb	0.763261	0.799441
Mrtfb	0.381864	0.799563
Copg2	0.259694	0.799864
Cyb5d2	0.49398	0.800448
Rad54b	0.398392	0.800842
Gm11650	0.634285	0.800946
Cdc42ep5	1.51021	0.800966
Cdh22	1.13593	0.801146
Tmem98	0.309716	0.801676
Dcaf12l2	1.49449	0.80202
Serhl	0.55817	0.802159
1600014C23Rik	2.6564	0.8032
Etaa1	0.197093	0.8032
Wnt5b	0.541301	0.803706
2010315B03Rik	0.651072	0.804107
Snx24	0.375001	0.804268
Abtb2	0.877594	0.804709
Pnp2	2.61848	0.80517
Gm38534	2.61848	0.80517
Pheta2	1.47742	0.80517
Ski	0.189362	0.80517
Hist1h2ak	0.379304	0.805783
Dtwd2	0.822528	0.80601
Lrp2	1.46896	0.806452
Rbpms2	0.879516	0.806588
Creb3l2	0.675686	0.807229
Ccdc142os	0.9418	0.807229
Poc1a	0.433697	0.807229
Gpt2	0.342462	0.807229
Troap	0.331682	0.807229
Phyhipl	0.308947	0.807506
Tmem230	0.275804	0.808131
Pign	0.405496	0.808316
Bckdhb	0.342069	0.808316
Efnb2	0.132017	0.808754
Fpgs	0.521495	0.808754
Nbl1	0.740004	0.80908
Cnpy3	0.330079	0.809281
Rap1b	0.18122	0.809321
Egln3	0.508446	0.809524
Ndufs6	0.0992499	0.810324
Jam3	0.195007	0.810324
Ktn1	0.10323	0.810642
Agbl4	0.669919	0.811303
Psmb2	0.103651	0.811737
Rapgef3	1.43183	0.811847
Ugdh	0.244703	0.811847
A430005L14Rik	0.257218	0.811847
Cited4	1.80542	0.812126
Chtop	0.131131	0.812374
Stxbp3	0.453715	0.812859
Lsm3	0.128166	0.812899
Aim2	0.399867	0.812916
Rexo5	0.666792	0.813193
Hc	2.56667	0.813193
F630040K05Rik	2.56667	0.813193
1700056E22Rik	1.01115	0.813408
A330094K24Rik	1.79129	0.813408
Fzd10os	1.79129	0.813408
Papd4	1.24028	0.814132
Fam92a	0.15526	0.814474
Acap2	0.264548	0.814474
4930549G23Rik	2.53101	0.814474
Scnn1a	2.53101	0.814474
Slc13a3	2.53101	0.814474
Gm807	2.53101	0.814474
Rgl1	0.413411	0.814474
AA386476	0.76428	0.814474
Hepacam2	1.77729	0.814474
Gm12279	1.77729	0.814474
Txndc5	0.323887	0.814718
Irf2	0.283017	0.814928
Rnf168	0.189334	0.814928
Zscan26	0.352977	0.816213
Wdsub1	0.478734	0.816258
Kdelr1	0.183273	0.816258
Ruvbl1	0.143118	0.816258
Slc15a2	0.337115	0.816367
Nqo1	1.81383	0.816591
Gm13977	1.78554	0.816591
Spice1	0.295663	0.818334
Tnfrsf4	1.09353	0.818836
Ppp1r35	0.206595	0.820453
C330013E15Rik	1.22984	0.820453
Gm11520	1.7578	0.821133
Rcor3	0.340354	0.822905
Gcn1l1	1.74412	0.822905
Mylk	0.991907	0.823168
H2-Q4	1.21845	0.82346
Ankib1	0.231893	0.823713
Srsf1	0.0926923	0.824121
Gm17224	2.44854	0.8258
Npas4	2.44854	0.8258
Gm32051	2.44854	0.8258
Tomm5	0.134235	0.826533
Irak1bp1	0.196016	0.826533
Cobl	0.980525	0.826779
Gm29394	1.07453	0.826779
Thsd7b	0.634228	0.82683
2010109A12Rik	0.71128	0.827187
Washc4	0.270922	0.827861
Dennd1a	0.211833	0.828042
Wdpcp	0.531897	0.828636
Ano3	1.38657	0.828664
Cwc15	0.117976	0.828702
Vamp8	0.484495	0.829581
[truncated: 18,909 more rows]
